# Supplementary material for: Transcriptome Analysis of Flowering Time Genes under Drought Stress in Maize Leaves
Source: Front Plant Sci. 2017 Mar 1;8:267. doi: 10.3389/fpls.2017.00267 (PMC5331056; doi:10.3389/fpls.2017.00267)
Supplement: Table S1 — List of differentially expressed genes (DEGs) under drought. [file Table1.XLSX]

## Sheet: Sheet1
Table S1. List of differentially expressed genes (DEGs) under drought
Gene_ID	Gene name	Locus	Start	End	Expression values under Control	Expression value under Drought	Log2_fold change	p_value	q_value	Significant	Regulation	Sequence Description	GO Accession	GO Names	Enzyme Codes
XLOC_003202	GRMZM2G042539	1	2784641	2785721	2.86527	0.453771	-2.65863	5e-05	0.00274723	yes	down	transposon expressed	GO:0005739	mitochondrion
XLOC_000131	GRMZM2G099454	1	7398291	7402945	72.9125	35.857	-1.02391	5e-05	0.00274723	yes	down	basic endochitinase C precursor	GO:0005739, GO:0016020, GO:0004568, GO:0000272, GO:0006032, GO:0016998, GO:0051707	mitochondrion, membrane, chitinase activity, polysaccharide catabolic process, chitin catabolic process, cell wall macromolecule catabolic process, response to other organism	EC:3.2.1.14
XLOC_003303	GRMZM2G475059	1	8107799	8109879	1.63414	0.616114	-1.40726	0.00085	0.029139	yes	down	glutathione S-transferase U17-like	GO:0005737, GO:0004364, GO:0006749, GO:0009407	cytoplasm, glutathione transferase activity, glutathione metabolic process, toxin catabolic process	EC:2.5.1.18
XLOC_003341	-	1	10434431	10435119	6.83056	2.7788	-1.29754	0.00055	0.020861	yes	down	---NA---
XLOC_000282	GRMZM5G838098	1	16782462	16783895	3.36894	1.32716	-1.34395	0.00045	0.0178727	yes	down	TPA: tify domain CCT motif transcription factor family	GO:0005634, GO:0003714, GO:0009611, GO:0031347, GO:1903507, GO:2000022	nucleus, transcription corepressor activity, response to wounding, regulation of defense response, negative regulation of nucleic acid-templated transcription, regulation of jasmonic acid mediated signaling pathway
XLOC_003636	GRMZM2G448368	1	33413504	33414652	13.2573	6.49753	-1.02882	5e-05	0.00274723	yes	down	chaperone dnaJ chloroplastic-like	GO:0009536	plastid
XLOC_006346	-	1	34544994	34545710	2.0651	0.681992	-1.59838	0.00155	0.0466881	yes	down	transposon En Spm sub-class	GO:0003824, GO:0016310, GO:0019538	catalytic activity, phosphorylation, protein metabolic process
XLOC_003878	GRMZM2G106408	1	54731139	54737676	2.66674	0.94322	-1.49941	5e-05	0.00274723	yes	down	cytochrome P450 714B3	GO:0016021, GO:0016023, GO:0004497, GO:0005506, GO:0016705, GO:0020037, GO:0055114	integral component of membrane, cytoplasmic, membrane-bounded vesicle, monooxygenase activity, iron ion binding, oxidoreductase activity, acting on paired donors, with incorporation or reduction of molecular oxygen, heme binding, oxidation-reduction process
XLOC_000887	GRMZM2G350312	1	65662827	65666055	24.2708	7.50389	-1.69351	5e-05	0.00274723	yes	down	---NA---
XLOC_000894	GRMZM2G336824	1	66393408	66396807	2.11	0.174208	-3.59836	0.0002	0.00923655	yes	down	5-pentadecatrienyl resorcinol O-methyltransferase-like	GO:0008171, GO:0008757, GO:0046983, GO:0019438, GO:0032259	O-methyltransferase activity, S-adenosylmethionine-dependent methyltransferase activity, protein dimerization activity, aromatic compound biosynthetic process, methylation	EC:2.1.1
XLOC_001057	GRMZM2G099467	1	83410151	83414307	5.30382	1.81119	-1.55009	5e-05	0.00274723	yes	down	naringenin,2-oxoglutarate 3-dioxygenase-like	GO:0016491, GO:0046872, GO:0055114	oxidoreductase activity, metal ion binding, oxidation-reduction process
XLOC_004364	GRMZM2G388608	1	116272563	116273384	2.05472	0.755885	-1.4427	0.00155	0.0466881	yes	down	vegetative cell wall gp1-like
XLOC_004604	AC234520.1_FG003	1	164385096	164387450	31.1201	9.6981	-1.68207	5e-05	0.00274723	yes	down	TPA: MYB DNA-binding domain superfamily	GO:0005634, GO:0003677, GO:0006351, GO:0006355	nucleus, DNA binding, transcription, DNA-templated, regulation of transcription, DNA-templated
XLOC_001521	GRMZM2G039094	1	167346348	167352916	1.35682	0.533517	-1.34662	0.0008	0.0276637	yes	down	MATH domain-containing At5g43560-like
XLOC_004724	GRMZM2G402631	1	178035094	178036072	382.458	177.857	-1.10458	5e-05	0.00274723	yes	down	---NA---
XLOC_004753	GRMZM5G893912	1	180635458	180637364	6.3264	1.71651	-1.88191	5e-05	0.00274723	yes	down	cell division AAA ATPase family	GO:0016021, GO:0005524, GO:0051301	integral component of membrane, ATP binding, cell division
XLOC_004754	GRMZM2G310947	1	180651610	180653986	0.9303	0.229288	-2.02054	5e-05	0.00274723	yes	down	cell Division AAA ATPase family	GO:0016021, GO:0016023, GO:0005524, GO:0051301	integral component of membrane, cytoplasmic, membrane-bounded vesicle, ATP binding, cell division
XLOC_004768	GRMZM2G023847	1	182122134	182123253	3.4673	1.09602	-1.66154	5e-05	0.00274723	yes	down	blue copper -like	GO:0046658, GO:0009055	anchored component of plasma membrane, electron carrier activity
XLOC_004812	GRMZM2G050536	1	185334079	185337628	1.64096	0.676531	-1.27831	0.00125	0.0395814	yes	down	---NA---
XLOC_001688	GRMZM2G134205	1	185502620	185506038	0.887163	0.233379	-1.92652	5e-05	0.00274723	yes	down	TPA: wall-associated receptor kinase family	GO:0016021, GO:0004674, GO:0005509, GO:0005524, GO:0030247, GO:0006468	integral component of membrane, protein serine/threonine kinase activity, calcium ion binding, ATP binding, polysaccharide binding, protein phosphorylation	EC:2.7.11
XLOC_004825	GRMZM2G362303	1	186667160	186673049	2.08569	0.721656	-1.53114	0.0004	0.0162823	yes	down	TPA: wall-associated receptor kinase family	GO:0016021, GO:0004674, GO:0005509, GO:0005524, GO:0030247, GO:0006468	integral component of membrane, protein serine/threonine kinase activity, calcium ion binding, ATP binding, polysaccharide binding, protein phosphorylation	EC:2.7.11
XLOC_001721	GRMZM5G822593	1	188148387	188153483	0.710173	0.0640414	-3.47109	5e-05	0.00274723	yes	down	probable lipoxygenase chloroplastic	GO:0009535, GO:0009570, GO:0009941, GO:0005506, GO:0016165, GO:0016166, GO:0000023, GO:0000096, GO:0006546, GO:0006636, GO:0006733, GO:0006766, GO:0006816, GO:0007030, GO:0008652, GO:0009072, GO:0009106, GO:0009108, GO:0009117, GO:0009269, GO:0009409, GO:0009416, GO:0009611, GO:0009651, GO:0009695, GO:0009737, GO:0015995, GO:0016117, GO:0019216, GO:0019252, GO:0019288, GO:0019748, GO:0022900, GO:…	chloroplast thylakoid membrane, chloroplast stroma, chloroplast envelope, iron ion binding, linoleate 13S-lipoxygenase activity, phytoene dehydrogenase activity, maltose metabolic process, sulfur amino acid metabolic process, glycine catabolic process, unsaturated fatty acid biosynthetic process, oxidoreduction coenzyme metabolic process, vitamin metabolic process, calcium ion transport, Golgi or…	EC:1.13.11, EC:1.3, EC:1.13.11.12
XLOC_005153	AC217050.4_FG007	1	214936883	214943430	0.607681	0.139751	-2.12046	0.00025	0.0110677	yes	down	alpha-humulene synthase-like	GO:0000287, GO:0010333, GO:0016787, GO:0008152	magnesium ion binding, terpene synthase activity, hydrolase activity, metabolic process
XLOC_002072	-	1	219455812	219456620	77.5795	13.3327	-2.54071	5e-05	0.00274723	yes	down	tetracycline resistance class H-like	GO:0016021, GO:0016023, GO:0071006, GO:0071013, GO:0003723, GO:0005215, GO:0000398, GO:0055085	integral component of membrane, cytoplasmic, membrane-bounded vesicle, U2-type catalytic step 1 spliceosome, catalytic step 2 spliceosome, RNA binding, transporter activity, mRNA splicing, via spliceosome, transmembrane transport
XLOC_005234	GRMZM2G067626	1	223000384	223002084	1.46405	0.659961	-1.14951	0.00145	0.0443486	yes	down	F-box domain containing
XLOC_002119	GRMZM2G450498	1	223225650	223229063	3.18105	0.421762	-2.915	5e-05	0.00274723	yes	down	methionine gamma-lyase	GO:0005829, GO:0016829, GO:0030170, GO:0006730, GO:0019458, GO:0051289	cytosol, lyase activity, pyridoxal phosphate binding, one-carbon metabolic process, methionine catabolic process via 2-oxobutanoate, protein homotetramerization
XLOC_002128	-	1	223881838	223883785	4.23951	0.0841848	-5.65419	0.0001	0.00509194	yes	down	hypothetical protein	GO:0016021	integral component of membrane
XLOC_002142	AC212023.4_FG004	1	224834373	224835033	36.4111	7.11397	-2.35565	5e-05	0.00274723	yes	down	21 kDa -like	GO:0004857, GO:0043086	enzyme inhibitor activity, negative regulation of catalytic activity
XLOC_005358	GRMZM2G001764	1	233507304	233511801	2.12502	0.845803	-1.32908	5e-05	0.00274723	yes	down	NRT1 PTR FAMILY -like	GO:0016021, GO:0005215, GO:0006810	integral component of membrane, transporter activity, transport
XLOC_002241	GRMZM2G112656	1	234183996	234184953	2.0575	0.379479	-2.4388	5e-05	0.00274723	yes	down	---NA---
XLOC_005545	GRMZM2G414192	1	247786585	247788296	2.79247	0.950721	-1.55445	5e-05	0.00274723	yes	down	chlorophyll a-b binding chloroplastic	GO:0009522, GO:0009523, GO:0009535, GO:0009941, GO:0010287, GO:0016021, GO:0016168, GO:0031409, GO:0046872, GO:0009416, GO:0009768, GO:0018298	photosystem I, photosystem II, chloroplast thylakoid membrane, chloroplast envelope, plastoglobule, integral component of membrane, chlorophyll binding, pigment binding, metal ion binding, response to light stimulus, photosynthesis, light harvesting in photosystem I, protein-chromophore linkage
XLOC_002443	GRMZM5G805732	1	251501163	251504871	3.47791	1.60691	-1.11393	0.00045	0.0178727	yes	down	cationic amino acid transporter 1-like	GO:0016021, GO:0005313, GO:0015189, GO:0015297, GO:0043091, GO:0051938, GO:0089711, GO:1903401	integral component of membrane, L-glutamate transmembrane transporter activity, L-lysine transmembrane transporter activity, antiporter activity, L-arginine import, L-glutamate import, L-glutamate transmembrane transport, L-lysine transmembrane transport
XLOC_002451	GRMZM5G872578	1	252691827	252692883	1.43704	0.260996	-2.461	0.0006	0.0223309	yes	down	F-box LRR-repeat At3g48880-like
XLOC_005642	GRMZM2G118172	1	256856446	256857212	7.65768	0.416053	-4.20207	5e-05	0.00274723	yes	down	VQ motif family
XLOC_002525	GRMZM2G118821	1	258412802	258415007	2.13388	0.916855	-1.21871	0.00115	0.0370479	yes	down	---NA---
XLOC_005679	GRMZM2G176605	1	259332167	259334153	0.855227	0.306593	-1.47998	0.0011	0.0357269	yes	down	ankyrin repeat domain-containing 65-like
XLOC_002629	GRMZM2G469224	1	265656659	265658673	7.12718	3.52614	-1.01524	0.0001	0.00509194	yes	down	FAF- chloroplastic
XLOC_005831	GRMZM2G026780	1	270897978	270898979	1.95973	0.329862	-2.57072	5e-05	0.00274723	yes	down	uncharacterized protein LOC100274767
XLOC_002716	GRMZM2G115839	1	273915611	273916767	105.287	41.1457	-1.35551	5e-05	0.00274723	yes	down	Sorghum bicolor targeted either to mitochondria or chloroplast s T50848	GO:0009536, GO:0016021	plastid, integral component of membrane
XLOC_002819	-	1	279942016	279943356	3.93846	1.1705	-1.75051	5e-05	0.00274723	yes	down	TPA: hypothetical protein ZEAMMB73_383983
XLOC_002820	GRMZM2G099305	1	279963844	279966987	122.839	15.8117	-2.9577	5e-05	0.00274723	yes	down	probable N-acetyltransferase HLS1	GO:0031248, GO:0004596, GO:0006474	protein acetyltransferase complex, peptide alpha-N-acetyltransferase activity, N-terminal protein amino acid acetylation	EC:2.3.1.88, EC:2.3.1
XLOC_006199	CNR7	1	295710507	295711472	30.1125	12.0469	-1.3217	5e-05	0.00274723	yes	down	PGPS D12	GO:0016021	integral component of membrane
XLOC_003125	GRMZM2G100020	1	299060683	299064812	0.907347	0.296292	-1.61463	0.0017	0.0495423	yes	down	Brevis radix-like 4	GO:0005634	nucleus
XLOC_006261	AC203966.5_FG005	1	299607381	299608497	26.986	13.2957	-1.02125	5e-05	0.00274723	yes	down	gibberellin 20 oxidase	GO:0005506, GO:0016491, GO:0055114	iron ion binding, oxidoreductase activity, oxidation-reduction process
XLOC_012448	GRMZM2G056513	2	3978726	3979860	24.2226	11.4176	-1.08509	5e-05	0.00274723	yes	down	uncharacterized protein LOC100275283 precursor	GO:0016021	integral component of membrane
XLOC_009998	GRMZM2G400961	2	5465396	5467995	2.36095	0.881288	-1.42168	5e-05	0.00274723	yes	down	PREDICTED: uncharacterized protein LOC100303807
XLOC_012607	GRMZM2G345700	2	10545516	10546626	16.3886	7.63522	-1.10195	5e-05	0.00274723	yes	down	kDa proline-rich	GO:0016023	cytoplasmic, membrane-bounded vesicle
XLOC_010128	TPS1	2	10602718	10611824	4.83977	0.582235	-3.05527	5e-05	0.00274723	yes	down	ent-kaurene synthase B	GO:0009536, GO:0000287, GO:0010333, GO:0016787, GO:0006952, GO:0008152	plastid, magnesium ion binding, terpene synthase activity, hydrolase activity, defense response, metabolic process
XLOC_012689	GRMZM2G129450	2	14907723	14908279	28.5261	9.11608	-1.6458	5e-05	0.00274723	yes	down	TPA: hypothetical protein ZEAMMB73_669467
XLOC_010321	AC234521.1_FG004	2	22918359	22919097	1.84794	0.541583	-1.77066	0.0005	0.019442	yes	down	vacuolar iron transporter homolog 2-like	GO:0005774, GO:0016021, GO:0005381, GO:0005384, GO:0006880, GO:0030026, GO:0034755, GO:0071281, GO:0071421	vacuolar membrane, integral component of membrane, iron ion transmembrane transporter activity, manganese ion transmembrane transporter activity, intracellular sequestering of iron ion, cellular manganese ion homeostasis, iron ion transmembrane transport, cellular response to iron ion, manganese ion transmembrane transport
XLOC_012815	GRMZM2G354909	2	23800346	23805107	3.13879	1.43417	-1.12999	0.0007	0.0251115	yes	down	carbonyl reductase 3	GO:0016491, GO:0055114	oxidoreductase activity, oxidation-reduction process
XLOC_010399	GRMZM2G079683	2	28579824	28580941	13.8272	4.18155	-1.7254	5e-05	0.00274723	yes	down	TPA: hypothetical protein ZEAMMB73_312513	GO:0005739	mitochondrion
XLOC_010516	GRMZM2G048033	2	37867429	37868672	0.726011	0.0670329	-3.43705	0.0015	0.0455273	yes	down	pentatricopeptide repeat-containing At3g62890	GO:0005739, GO:0016021, GO:0008270	mitochondrion, integral component of membrane, zinc ion binding
XLOC_010547	GRMZM2G119967	2	40424170	40425705	2.60989	0.537065	-2.28082	0.0002	0.00923655	yes	down	TPA: ATFP4	GO:0005737, GO:0046914, GO:0030001, GO:0046916	cytoplasm, transition metal ion binding, metal ion transport, cellular transition metal ion homeostasis
XLOC_013086	GRMZM2G470882	2	44816281	44817999	8.58335	1.6541	-2.37549	5e-05	0.00274723	yes	down	FK506-binding 2	GO:0016020	membrane
XLOC_010704	GRMZM5G858609	2	57736176	57738843	5.73432	0.49397	-3.53713	5e-05	0.00274723	yes	down	TPA: hypothetical protein ZEAMMB73_731170
XLOC_013246	-	2	62493205	62493872	15.1785	2.34963	-2.69152	5e-05	0.00274723	yes	down	tetracycline resistance class H-like	GO:0016021, GO:0016023, GO:0071006, GO:0071013, GO:0003723, GO:0005215, GO:0000398, GO:0055085	integral component of membrane, cytoplasmic, membrane-bounded vesicle, U2-type catalytic step 1 spliceosome, catalytic step 2 spliceosome, RNA binding, transporter activity, mRNA splicing, via spliceosome, transmembrane transport
XLOC_013466	GRMZM2G079616	2	105141562	105143156	18.3533	3.39241	-2.43566	5e-05	0.00274723	yes	down	benzyl alcohol O-benzoyltransferase-like	GO:0016747, GO:0008152	transferase activity, transferring acyl groups other than amino-acyl groups, metabolic process
XLOC_013507	GRMZM2G072388	2	110506594	110507916	4.72598	2.1858	-1.11245	0.0007	0.0251115	yes	down	glyoxylate hydroxypyruvate reductase HPR3-like	GO:0016616, GO:0051287, GO:0055114	oxidoreductase activity, acting on the CH-OH group of donors, NAD or NADP as acceptor, NAD binding, oxidation-reduction process
XLOC_013594	GRMZM2G164074	2	124226585	124228753	0.734763	0.25	-1.55535	5e-05	0.00274723	yes	down	cytochrome P450 94B3-like	GO:0016021, GO:0016023, GO:0004497, GO:0005506, GO:0016705, GO:0020037, GO:0055114	integral component of membrane, cytoplasmic, membrane-bounded vesicle, monooxygenase activity, iron ion binding, oxidoreductase activity, acting on paired donors, with incorporation or reduction of molecular oxygen, heme binding, oxidation-reduction process
XLOC_011059	GRMZM2G365677	2	129036536	129038268	8.71304	2.80845	-1.6334	5e-05	0.00274723	yes	down	F-box At5g49610	GO:0006950	response to stress
XLOC_011068	GRMZM2G088778	2	131507027	131512775	0.479336	0.140013	-1.77548	0.0006	0.0223309	yes	down	ankyrin repeat-containing At5g02620	GO:0016021	integral component of membrane
XLOC_011326	GRMZM2G044472	2	167644821	167647438	2.70737	0.905813	-1.57961	5e-05	0.00274723	yes	down	lecithin-cholesterol acyltransferase-like 1	GO:0008374, GO:0006629	O-acyltransferase activity, lipid metabolic process	EC:2.3.1
XLOC_011388	GRMZM6G654251	2	173431713	173433706	87.7526	17.7291	-2.30732	5e-05	0.00274723	yes	down	Hippocampus abundant transcript 1	GO:0016021, GO:0005215, GO:0097159, GO:1901363, GO:0055085	integral component of membrane, transporter activity, organic cyclic compound binding, heterocyclic compound binding, transmembrane transport
XLOC_014044	GRMZM2G077718	2	186257700	186258592	3.44088	0.171562	-4.32598	0.0001	0.00509194	yes	down	TPA: hypothetical protein ZEAMMB73_987979
XLOC_011609	GRMZM2G090865	2	191779494	191781212	82.2169	36.4167	-1.17483	5e-05	0.00274723	yes	down	MTD1 isoform X1
XLOC_011711	GRMZM2G105250	2	199510279	199516117	2.05022	0.819561	-1.32286	5e-05	0.00274723	yes	down	argonaute 18-like	GO:0005739, GO:0003676	mitochondrion, nucleic acid binding
XLOC_014251	GRMZM5G834303	2	200735014	200736700	1.89819	0.516707	-1.87721	5e-05	0.00274723	yes	down	---NA---
XLOC_014439	GRMZM2G365160	2	212844777	212848625	7.49961	1.96966	-1.92887	5e-05	0.00274723	yes	down	phospho-2-dehydro-3-deoxyheptonate aldolase chloroplastic-like	GO:0009507, GO:0003849, GO:0009073, GO:0009423, GO:0033587	chloroplast, 3-deoxy-7-phosphoheptulonate synthase activity, aromatic amino acid family biosynthetic process, chorismate biosynthetic process, shikimate biosynthetic process	EC:2.5.1.54
XLOC_012032	GRMZM2G402262	2	218363938	218365431	2.65756	0.961016	-1.46747	0.0011	0.0357269	yes	down	E3 ubiquitin- ligase EL5-like	GO:0016020, GO:0016023, GO:0008270, GO:0061630, GO:0000209, GO:0042787, GO:0043161, GO:0044699	membrane, cytoplasmic, membrane-bounded vesicle, zinc ion binding, ubiquitin protein ligase activity, protein polyubiquitination, protein ubiquitination involved in ubiquitin-dependent protein catabolic process, proteasome-mediated ubiquitin-dependent protein catabolic process, single-organism process
XLOC_014710	GRMZM2G333448	2	229956841	229957797	139.429	58.599	-1.25058	5e-05	0.00274723	yes	down	diacylglycerol kinase theta-like	GO:0005622, GO:0035556	intracellular, intracellular signal transduction
XLOC_012246	GRMZM2G152290	2	231075619	231077750	0.884562	0.352112	-1.32893	0.0017	0.0495423	yes	down	F-box At5g07610-like
XLOC_012285	GRMZM2G444560	2	233142180	233144014	1.98441	0.7409	-1.42136	0.0001	0.00509194	yes	down	AAA-ATPase At3g28610-like	GO:0005739, GO:0009536, GO:0016021, GO:0005524	mitochondrion, plastid, integral component of membrane, ATP binding
XLOC_015348	GRMZM2G018212	3	5326979	5327456	3.77217	0.963491	-1.96905	0.00025	0.0110677	yes	down	TPA: hypothetical protein ZEAMMB73_592188
XLOC_015367	GRMZM5G853245	3	6682999	6684904	3.29688	1.20467	-1.45246	5e-05	0.00274723	yes	down	nucleic acid binding	GO:0005634, GO:0003677, GO:0008270, GO:0009867, GO:0010150	nucleus, DNA binding, zinc ion binding, jasmonic acid mediated signaling pathway, leaf senescence
XLOC_015368	GRMZM2G001875	3	6740165	6741503	12.9222	2.98496	-2.11407	5e-05	0.00274723	yes	down	transcription factor RAX2	GO:0016021, GO:0003677	integral component of membrane, DNA binding
XLOC_017600	GRMZM2G024551	3	11013040	11013400	6.21818	2.06702	-1.58894	0.00055	0.020861	yes	down	homeobox even-skipped homolog 2	GO:0009536	plastid
XLOC_017611	GRMZM2G052442	3	13217472	13276633	2.34316	0.419166	-2.48286	5e-05	0.00274723	yes	down	DNA ligase 1-like
XLOC_015518	GRMZM2G140032	3	16654676	16655507	13.6841	5.11658	-1.41925	5e-05	0.00274723	yes	down	uncharacterized protein LOC100383606
XLOC_017695	GRMZM2G094028	3	20067019	20076420	7.17313	3.07571	-1.22168	5e-05	0.00274723	yes	down	probable receptor kinase At1g67000	GO:0016020, GO:0016023, GO:0004674, GO:0005524, GO:0030247, GO:0006468	membrane, cytoplasmic, membrane-bounded vesicle, protein serine/threonine kinase activity, ATP binding, polysaccharide binding, protein phosphorylation	EC:2.7.11
XLOC_017744	GRMZM2G011523	3	23906022	24097603	18.7517	1.16987	-4.0026	5e-05	0.00274723	yes	down	Bowman-Birk type wound-induced ase inhibitor WIP1 precursor	GO:0005576, GO:0004867, GO:0010951	extracellular region, serine-type endopeptidase inhibitor activity, negative regulation of endopeptidase activity
XLOC_017823	GRMZM2G178875	3	33795817	33797209	3.73074	1.09779	-1.76486	5e-05	0.00274723	yes	down	pathogen-related -like	GO:0006952, GO:0009607	defense response, response to biotic stimulus
XLOC_019670	-	3	39196023	39197025	6.38045	3.0351	-1.07191	0.0003	0.0128713	yes	down	zinc finger CCCH domain-containing 2-like	GO:0005634, GO:0003677, GO:0008270, GO:0009867, GO:0010150	nucleus, DNA binding, zinc ion binding, jasmonic acid mediated signaling pathway, leaf senescence
XLOC_015755	GRMZM2G130348	3	46176432	46180290	204.246	67.7844	-1.59128	5e-05	0.00274723	yes	down	F-box At2g32560-like	GO:0016021, GO:0016023, GO:0005524, GO:0051082	integral component of membrane, cytoplasmic, membrane-bounded vesicle, ATP binding, unfolded protein binding
XLOC_015995	GRMZM2G055545	3	98023024	98025905	8.74604	4.29732	-1.02519	5e-05	0.00274723	yes	down	NRT1 PTR FAMILY -like	GO:0005739, GO:0016021, GO:0005215, GO:0006810	mitochondrion, integral component of membrane, transporter activity, transport
XLOC_019773	-	3	109462676	109463700	0.78953	0.130905	-2.59247	0.00105	0.034506	yes	down	---NA---
XLOC_018249	-	3	113797355	113799246	3.13182	1.15805	-1.4353	0.0002	0.00923655	yes	down	disease resistance RGA1	GO:0043531	ADP binding
XLOC_018277	GRMZM2G502560	3	119196611	119197694	57.0832	19.499	-1.54967	5e-05	0.00274723	yes	down	---NA---
XLOC_018313	GRMZM2G385428	3	125175263	125177160	0.357959	0.0790729	-2.17854	0.0014	0.0432957	yes	down	uncharacterized protein LOC100277421	GO:0016021	integral component of membrane
XLOC_016221	-	3	136361239	136366534	2.27548	1.00341	-1.18126	5e-05	0.00274723	yes	down	probable leucine-rich repeat receptor kinase At5g49770	GO:0016021, GO:0016023, GO:0004674, GO:0005524, GO:0006468	integral component of membrane, cytoplasmic, membrane-bounded vesicle, protein serine/threonine kinase activity, ATP binding, protein phosphorylation	EC:2.7.11
XLOC_016236	GRMZM2G338160	3	137741649	137742777	1.81701	0.0744744	-4.60868	0.00025	0.0110677	yes	down	hypothetical protein
XLOC_016240	GRMZM2G358076	3	138124834	138132868	6.42259	2.70151	-1.24939	5e-05	0.00274723	yes	down	partner of Nob1	GO:0005730, GO:0003723, GO:0005524, GO:0016887, GO:0006364	nucleolus, RNA binding, ATP binding, ATPase activity, rRNA processing	EC:3.6.1, EC:3.6.1.3, EC:3.6.1.15
XLOC_016315	GRMZM2G122431	3	145209724	145213182	3.09342	1.11067	-1.47777	5e-05	0.00274723	yes	down	cellulose synthase G2	GO:0016021, GO:0016760, GO:0030244, GO:0071555	integral component of membrane, cellulose synthase (UDP-forming) activity, cellulose biosynthetic process, cell wall organization	EC:2.4.1.12, EC:2.4.1
XLOC_016336	GRMZM2G057413	3	148070910	148102614	2.34763	0.176551	-3.73305	5e-05	0.00274723	yes	down	transcription factor bHLH100-like	GO:0005634, GO:0003677, GO:0046983	nucleus, DNA binding, protein dimerization activity
XLOC_019858	-	3	158269194	158269986	1.09214	0.299311	-1.86744	0.00135	0.041936	yes	down	PREDICTED: uncharacterized protein LOC103650828
XLOC_016459	GRMZM2G166548	3	162138014	162139431	1.64884	0.447681	-1.88091	5e-05	0.00274723	yes	down	alanine and asparagine-rich -like
XLOC_018735	GRMZM2G368411	3	170942900	170945698	2.67367	1.07742	-1.31124	0.0003	0.0128713	yes	down	SD1	GO:0005506, GO:0016491, GO:0055114	iron ion binding, oxidoreductase activity, oxidation-reduction process
XLOC_018768	GRMZM2G400602	3	174404496	174407447	3.16375	0.475394	-2.73444	5e-05	0.00274723	yes	down	NRT1 PTR FAMILY -like	GO:0005739, GO:0016021, GO:0005215, GO:0006810	mitochondrion, integral component of membrane, transporter activity, transport
XLOC_018797	GRMZM2G127117	3	176607739	176610322	7.05308	3.15809	-1.1592	5e-05	0.00274723	yes	down	glucan endo-1,3-beta-glucosidase 7 precursor	GO:0016021, GO:0016023, GO:0004553, GO:0005975	integral component of membrane, cytoplasmic, membrane-bounded vesicle, hydrolase activity, hydrolyzing O-glycosyl compounds, carbohydrate metabolic process
XLOC_018863	-	3	181124303	181126797	0.764319	0.279789	-1.44984	0.001	0.0332162	yes	down	---NA---
XLOC_016817	GRMZM2G105224	3	190121698	190124115	4.49288	2.19981	-1.03026	0.00045	0.0178727	yes	down	C2H2 zinc finger	GO:0003950, GO:0046872, GO:0008152	NAD+ ADP-ribosyltransferase activity, metal ion binding, metabolic process	EC:2.4.2.30
XLOC_016858	GRMZM5G816545	3	193666776	193670375	7.43014	3.61723	-1.0385	0.00015	0.00721505	yes	down	F-box At5g46170-like
XLOC_019076	GRMZM2G028234	3	196270339	196271399	6.99319	2.80321	-1.31887	5e-05	0.00274723	yes	down	RING-H2 finger ATL2K	GO:0016021, GO:0008270	integral component of membrane, zinc ion binding
XLOC_017014	GRMZM2G035222	3	205077941	205079550	29.7748	12.1054	-1.29844	5e-05	0.00274723	yes	down	F-box kelch-repeat At1g23390
XLOC_019209	GRMZM5G837754	3	205086253	205087577	1.19749	0.2905	-2.0434	5e-05	0.00274723	yes	down	---NA---
XLOC_019295	GRMZM2G055585	3	211614265	211618366	5.18256	2.41944	-1.09899	0.00035	0.0146547	yes	down	mannan endo-1,4-beta-mannosidase 1	GO:0005576, GO:0016023, GO:0016985, GO:0046355	extracellular region, cytoplasmic, membrane-bounded vesicle, mannan endo-1,4-beta-mannosidase activity, mannan catabolic process	EC:3.2.1.25, EC:3.2.1.78, EC:3.2.1
XLOC_019311	GRMZM2G003526	3	212347465	212350131	27.0645	11.551	-1.22838	5e-05	0.00274723	yes	down	sphinganine C(4)-monooxygenase 1-like	GO:0016021, GO:0016023, GO:0005506, GO:0016491, GO:0006633, GO:0055114	integral component of membrane, cytoplasmic, membrane-bounded vesicle, iron ion binding, oxidoreductase activity, fatty acid biosynthetic process, oxidation-reduction process
XLOC_017150	GRMZM2G061439	3	214453880	214454616	39.6076	9.2513	-2.09805	5e-05	0.00274723	yes	down	TPA: hypothetical protein ZEAMMB73_487391
XLOC_019416	GRMZM2G081816	3	219263797	219266209	7.79689	3.37404	-1.20842	5e-05	0.00274723	yes	down	transcription factor bHLH87-like	GO:0005634, GO:0046983	nucleus, protein dimerization activity
XLOC_019978	GRMZM2G131442	4	2048275	2051646	9.84233	3.90367	-1.33417	5e-05	0.00274723	yes	down	transcription factor MYB108-like	GO:0003677	DNA binding
XLOC_022175	CYP71C2	4	3003161	3005932	10.5743	4.57713	-1.20805	5e-05	0.00274723	yes	down	P450	GO:0016021, GO:0005506, GO:0020037, GO:0036191, GO:0055114	integral component of membrane, iron ion binding, heme binding, indolin-2-one monooxygenase activity, oxidation-reduction process	EC:1.14.13, EC:1.14.13.138
XLOC_020124	GRMZM2G117942	4	9703015	9703902	27.4785	13.1724	-1.06079	5e-05	0.00274723	yes	down	win2 precursor	GO:0016023, GO:0008061, GO:0042742, GO:0050832	cytoplasmic, membrane-bounded vesicle, chitin binding, defense response to bacterium, defense response to fungus
XLOC_022290	GRMZM5G870077	4	11719856	11721809	218.774	43.8467	-2.3189	5e-05	0.00274723	yes	down	F-box kelch-repeat At2g44130-like	GO:0016301, GO:0016310	kinase activity, phosphorylation
XLOC_024383	-	4	18244431	18245562	5.77458	1.63716	-1.81852	5e-05	0.00274723	yes	down	O-methyltransferase ZRP4	GO:0008171, GO:0046983, GO:0032259	O-methyltransferase activity, protein dimerization activity, methylation	EC:2.1.1
XLOC_022360	GRMZM2G177668	4	19134048	19135964	2.86684	1.30653	-1.13372	0.0005	0.019442	yes	down	cytochrome P450 94B3	GO:0016021, GO:0016023, GO:0004497, GO:0005506, GO:0016705, GO:0020037, GO:0055114	integral component of membrane, cytoplasmic, membrane-bounded vesicle, monooxygenase activity, iron ion binding, oxidoreductase activity, acting on paired donors, with incorporation or reduction of molecular oxygen, heme binding, oxidation-reduction process
XLOC_022385	GRMZM2G145440	4	21927207	21929100	1.27332	0.397436	-1.6798	0.0013	0.0408391	yes	down	somatic embryogenesis receptor kinase 1-like	GO:0016023, GO:0016301, GO:0016310	cytoplasmic, membrane-bounded vesicle, kinase activity, phosphorylation
XLOC_022399	GRMZM2G023152	4	23871929	23873792	1.52746	0.545635	-1.48513	0.00035	0.0146547	yes	down	O-methyltransferase ZRP4	GO:0008171, GO:0008757, GO:0046983, GO:0019438, GO:0032259	O-methyltransferase activity, S-adenosylmethionine-dependent methyltransferase activity, protein dimerization activity, aromatic compound biosynthetic process, methylation	EC:2.1.1
XLOC_022755	GRMZM2G073079	4	70091435	70093852	1.8344	0.553933	-1.72752	5e-05	0.00274723	yes	down	endo-1,3 1,4-beta-D-glucanase-like	GO:0005576, GO:0016023, GO:0016787, GO:0008152	extracellular region, cytoplasmic, membrane-bounded vesicle, hydrolase activity, metabolic process
XLOC_022844	-	4	84110221	84110568	23.8118	5.97414	-1.99487	0.0005	0.019442	yes	down	uncharacterized protein LOC100272739 precursor	GO:0016021, GO:0005215, GO:0055085	integral component of membrane, transporter activity, transmembrane transport
XLOC_022859	GRMZM2G089698	4	86309090	86310926	7.91369	3.61602	-1.12995	5e-05	0.00274723	yes	down	anthranilate N-benzoyltransferase 1	GO:0016747, GO:0008152	transferase activity, transferring acyl groups other than amino-acyl groups, metabolic process
XLOC_020822	GRMZM2G071042	4	105880600	105881362	17.8895	6.02764	-1.56945	5e-05	0.00274723	yes	down	zinc finger A20 and AN1 domain-containing stress-associated 5-like	GO:0003677, GO:0008270	DNA binding, zinc ion binding
XLOC_023241	GRMZM2G134023	4	156213585	156219858	5.45177	2.04643	-1.41362	0.0001	0.00509194	yes	down	RING zinc finger domain superfamily	GO:0016023, GO:0008270	cytoplasmic, membrane-bounded vesicle, zinc ion binding
XLOC_023395	-	4	166744942	166750750	0.967234	0.342653	-1.49712	0.00025	0.0110677	yes	down	retrotransposon unclassified	GO:0005634, GO:0003677, GO:0003682, GO:0003723, GO:0003964, GO:0004190, GO:0006278, GO:0006310, GO:0006333, GO:0006508, GO:0015074	nucleus, DNA binding, chromatin binding, RNA binding, RNA-directed DNA polymerase activity, aspartic-type endopeptidase activity, RNA-dependent DNA replication, DNA recombination, chromatin assembly or disassembly, proteolysis, DNA integration	EC:3.4.23, EC:2.7.7.49
XLOC_023658	GRMZM2G071288	4	186042255	186047166	4.63622	1.71835	-1.43193	5e-05	0.00274723	yes	down	sym-1	GO:0009941, GO:0016021	chloroplast envelope, integral component of membrane
XLOC_021544	GRMZM2G067830	4	191534575	191535837	1.39089	0.370595	-1.90809	0.00025	0.0110677	yes	down	E3 ubiquitin- ligase BOI-like	GO:0043231, GO:0008270	intracellular membrane-bounded organelle, zinc ion binding
XLOC_023753	GRMZM2G016997	4	193514727	193523440	0.24896	0.0451537	-2.463	0.0014	0.0432957	yes	down	retinoblastoma-related 3 isoform X1	GO:0005634, GO:0006351, GO:0006357, GO:0007049, GO:0051726	nucleus, transcription, DNA-templated, regulation of transcription from RNA polymerase II promoter, cell cycle, regulation of cell cycle
XLOC_021900	GRMZM2G117706	4	229390064	229391580	22.6432	8.44957	-1.42213	5e-05	0.00274723	yes	down	Peroxidase 70	GO:0005576, GO:0016023, GO:0004601, GO:0020037, GO:0046872, GO:0006979, GO:0042744, GO:0055114, GO:0098869	extracellular region, cytoplasmic, membrane-bounded vesicle, peroxidase activity, heme binding, metal ion binding, response to oxidative stress, hydrogen peroxide catabolic process, oxidation-reduction process, cellular oxidant detoxification	EC:1.11.1.7
XLOC_024808	GRMZM2G326235	5	1617725	1618754	179.329	71.7042	-1.32248	5e-05	0.00274723	yes	down	uncharacterized LOC100126915
XLOC_024948	GRMZM2G033098	5	5915469	5917535	2.56085	0.845133	-1.59937	5e-05	0.00274723	yes	down	allene oxide synthase chloroplastic-like	GO:0005739, GO:0009535, GO:0031969, GO:0004497, GO:0005506, GO:0009978, GO:0016705, GO:0019825, GO:0020037, GO:0047987, GO:0000096, GO:0000165, GO:0006546, GO:0006569, GO:0006612, GO:0006636, GO:0006733, GO:0006766, GO:0008652, GO:0009106, GO:0009108, GO:0009117, GO:0009416, GO:0009595, GO:0009611, GO:0009684, GO:0009695, GO:0009697, GO:0009862, GO:0009867, GO:0010200, GO:0010310, GO:0010363, GO:…	mitochondrion, chloroplast thylakoid membrane, chloroplast membrane, monooxygenase activity, iron ion binding, allene oxide synthase activity, oxidoreductase activity, acting on paired donors, with incorporation or reduction of molecular oxygen, oxygen binding, heme binding, hydroperoxide dehydratase activity, sulfur amino acid metabolic process, MAPK cascade, glycine catabolic process, tryptopha…	EC:4.2.1.92
XLOC_027236	GRMZM2G312069	5	6510805	6513056	0.488684	0.120088	-2.02481	0.0005	0.019442	yes	down	cytochrome P450	GO:0016021, GO:0005506, GO:0016709, GO:0020037, GO:0042343, GO:0044550, GO:0055114, GO:0098542	integral component of membrane, iron ion binding, oxidoreductase activity, acting on paired donors, with incorporation or reduction of molecular oxygen, NAD(P)H as one donor, and incorporation of one atom of oxygen, heme binding, indole glucosinolate metabolic process, secondary metabolite biosynthetic process, oxidation-reduction process, defense response to other organism	EC:1.14.13
XLOC_027247	GRMZM2G130053	5	7119674	7122301	228.825	105.92	-1.11127	5e-05	0.00274723	yes	down	senescence-specific cysteine protease SAG39-like	GO:0005615, GO:0005764, GO:0016023, GO:0004197, GO:0051603	extracellular space, lysosome, cytoplasmic, membrane-bounded vesicle, cysteine-type endopeptidase activity, proteolysis involved in cellular protein catabolic process	EC:3.4.22, EC:3.4
XLOC_025003	GRMZM2G401026	5	8352983	8354307	168.851	79.2197	-1.09182	5e-05	0.00274723	yes	down	Sorghum bicolor targeted either to mitochondria or chloroplast s T50848	GO:0009536, GO:0016021	plastid, integral component of membrane
XLOC_027351	GRMZM2G102760	5	12285655	12290564	43.3324	10.8028	-2.00404	5e-05	0.00274723	yes	down	probable linoleate 9S-lipoxygenase 4	GO:0016702, GO:0046872, GO:0031408, GO:0055114	oxidoreductase activity, acting on single donors with incorporation of molecular oxygen, incorporation of two atoms of oxygen, metal ion binding, oxylipin biosynthetic process, oxidation-reduction process	EC:1.13.11
XLOC_025083	GRMZM2G122251	5	13314446	13326202	35.5887	15.4483	-1.20397	5e-05	0.00274723	yes	down	NRT1 PTR FAMILY	GO:0016021, GO:0005215, GO:0006810	integral component of membrane, transporter activity, transport
XLOC_025130	GRMZM2G035632	5	14941522	14944742	53.3527	22.5084	-1.2451	5e-05	0.00274723	yes	down	uncharacterized protein LOC107403239	GO:0016021	integral component of membrane
XLOC_025136	GRMZM2G100412	5	15330211	15332467	2.57295	0.0791455	-5.02277	5e-05	0.00274723	yes	down	cytochrome P450 87A3-like	GO:0016021, GO:0016023, GO:0004497, GO:0005506, GO:0016705, GO:0020037, GO:0007275, GO:0010268, GO:0016125, GO:0016132, GO:0055114	integral component of membrane, cytoplasmic, membrane-bounded vesicle, monooxygenase activity, iron ion binding, oxidoreductase activity, acting on paired donors, with incorporation or reduction of molecular oxygen, heme binding, multicellular organismal development, brassinosteroid homeostasis, sterol metabolic process, brassinosteroid biosynthetic process, oxidation-reduction process
XLOC_027652	GRMZM2G088018,GRMZM2G088028	5	37246184	37250198	4.3778	1.66614	-1.3937	0.0007	0.0251115	yes	down	---NA---	---NA---	---NA---	---NA---
XLOC_025460	GRMZM2G382785	5	50372118	50374054	3.06488	1.00649	-1.6065	5e-05	0.00274723	yes	down	quercetin 3-O-glucoside-6 -O-malonyltransferase	GO:0016747, GO:0008152	transferase activity, transferring acyl groups other than amino-acyl groups, metabolic process
XLOC_029458	-	5	56250291	56254710	0.341074	0.101018	-1.75547	0.00015	0.00721505	yes	down	retrotransposon Ty3-gypsy subclass
XLOC_027893	GRMZM2G060583,GRMZM2G060659	5	64797548	64807907	58.6883	26.916	-1.12461	5e-05	0.00274723	yes	down	---NA---	---NA---	---NA---	---NA---
XLOC_029466	-	5	67531971	67533249	1.1373	0.335639	-1.76063	0.00055	0.020861	yes	down	---NA---
XLOC_025619	GRMZM2G089836	5	67537392	67540691	72.6491	35.9675	-1.01425	0.0005	0.019442	yes	down	soluble acid invertase	GO:0016021, GO:0004575, GO:0005975	integral component of membrane, sucrose alpha-glucosidase activity, carbohydrate metabolic process	EC:3.2.1.26, EC:3.2.1.48, EC:3.2.1
XLOC_027970	GRMZM2G046615	5	71292781	71295610	10.3401	0.158097	-6.0313	5e-05	0.00274723	yes	down	terpene synthase 2	GO:0009536, GO:0000014, GO:0000287, GO:0003677, GO:0010333, GO:0000724, GO:0006289, GO:0006979, GO:0090305	plastid, single-stranded DNA endodeoxyribonuclease activity, magnesium ion binding, DNA binding, terpene synthase activity, double-strand break repair via homologous recombination, nucleotide-excision repair, response to oxidative stress, nucleic acid phosphodiester bond hydrolysis	EC:3.1
XLOC_025657	GRMZM2G064406	5	71410032	71413111	4.78988	0.102108	-5.55182	5e-05	0.00274723	yes	down	terpene synthase 2	GO:0009536, GO:0000014, GO:0000287, GO:0003677, GO:0010333, GO:0000724, GO:0006289, GO:0006979, GO:0090305	plastid, single-stranded DNA endodeoxyribonuclease activity, magnesium ion binding, DNA binding, terpene synthase activity, double-strand break repair via homologous recombination, nucleotide-excision repair, response to oxidative stress, nucleic acid phosphodiester bond hydrolysis	EC:3.1
XLOC_028061	GRMZM2G482256	5	80840270	80843953	3.08155	1.35016	-1.19053	0.00025	0.0110677	yes	down	endoglucanase 11-like	GO:0005576, GO:0016023, GO:0008810, GO:0030245, GO:0071555	extracellular region, cytoplasmic, membrane-bounded vesicle, cellulase activity, cellulose catabolic process, cell wall organization	EC:3.2.1.4
XLOC_028124	GRMZM2G150864	5	89446415	89447913	5.89046	2.62163	-1.16792	0.00105	0.034506	yes	down	CASP 2C1	GO:0005829, GO:0005886, GO:0016021, GO:0016023, GO:0003954, GO:0051536, GO:0016226	cytosol, plasma membrane, integral component of membrane, cytoplasmic, membrane-bounded vesicle, NADH dehydrogenase activity, iron-sulfur cluster binding, iron-sulfur cluster assembly	EC:1.6.99.3
XLOC_025881	GRMZM2G103937	5	99960878	99966861	0.575425	0.158758	-1.8578	0.0009	0.0305144	yes	down	GDSL esterase lipase At4g26790-like	GO:0016023, GO:0016788, GO:0008152	cytoplasmic, membrane-bounded vesicle, hydrolase activity, acting on ester bonds, metabolic process
XLOC_028219	-	5	112321428	112337080	17.3938	6.95869	-1.32169	5e-05	0.00274723	yes	down	---NA---
XLOC_029545	-	5	136782222	136782786	1.53786	0.359171	-2.09818	0.00145	0.0443486	yes	down	---NA---
XLOC_028341	GRMZM2G120408	5	139273123	139276362	8.27213	3.75551	-1.13925	5e-05	0.00274723	yes	down	F-box kelch-repeat At3g61590-like
XLOC_026067	GRMZM2G432266	5	140457317	140458011	5.21878	2.02932	-1.36272	0.00095	0.0318984	yes	down	uncharacterized protein LOC100278405	GO:0016021	integral component of membrane
XLOC_028544	GRMZM2G018820	5	164767364	164770740	10.1985	2.57352	-1.98654	5e-05	0.00274723	yes	down	glycerophosphodiester phosphodiesterase chloroplastic-like	GO:0016023, GO:0008889, GO:0030643, GO:0046475	cytoplasmic, membrane-bounded vesicle, glycerophosphodiester phosphodiesterase activity, cellular phosphate ion homeostasis, glycerophospholipid catabolic process	EC:3.1, EC:3.1.4.46
XLOC_026441	GRMZM2G044359	5	180233281	180236219	10.6168	5.15825	-1.0414	5e-05	0.00274723	yes	down	BTB POZ domain-containing At1g67900-like
XLOC_026476	GRMZM2G021777	5	183418225	183419769	49.8836	16.9691	-1.55566	5e-05	0.00274723	yes	down	CONSTANS CO5	GO:0005634, GO:0008270, GO:0009416, GO:0009909	nucleus, zinc ion binding, response to light stimulus, regulation of flower development
XLOC_026516	GRMZM2G170692	5	186845784	186848361	0.699931	0.212893	-1.71708	0.0004	0.0162823	yes	down	phenylalanine ammonia-lyase	GO:0005737, GO:0045548, GO:0006559, GO:0009800	cytoplasm, phenylalanine ammonia-lyase activity, L-phenylalanine catabolic process, cinnamic acid biosynthetic process	EC:4.3.1.24, EC:4.3.1.25
XLOC_026540	GRMZM2G170017	5	188907399	188909179	3.9959	0.269179	-3.89188	5e-05	0.00274723	yes	down	carbonyl reductase 1	GO:0016491, GO:0055114	oxidoreductase activity, oxidation-reduction process
XLOC_026655	GRMZM2G413829	5	198928568	198929823	3.67038	1.62783	-1.17298	0.0006	0.0223309	yes	down	PREDICTED: uncharacterized protein LOC103627578
XLOC_029030	GRMZM2G466298	5	202350895	202359932	1.83816	0.669487	-1.45713	5e-05	0.00274723	yes	down	probable L-type lectin-domain containing receptor kinase	GO:0005739, GO:0016021, GO:0016023, GO:0004674, GO:0005524, GO:0030246, GO:0006468	mitochondrion, integral component of membrane, cytoplasmic, membrane-bounded vesicle, protein serine/threonine kinase activity, ATP binding, carbohydrate binding, protein phosphorylation	EC:2.7.11
XLOC_026806	GRMZM2G123262	5	205999523	206001028	9.37454	3.18087	-1.55933	5e-05	0.00274723	yes	down	vegetative incompatibility HET-E-1-like
XLOC_031419	GRMZM2G059836	6	662044	663299	311.672	149.855	-1.05646	5e-05	0.00274723	yes	down	heavy metal-associated isoprenylated plant 26-like	GO:0005737, GO:0046914, GO:0030001, GO:0046916	cytoplasm, transition metal ion binding, metal ion transport, cellular transition metal ion homeostasis
XLOC_033109	-	6	1144563	1145045	0.567639	0.25	-1.18305	5e-05	0.00274723	yes	down	---NA---
XLOC_031432	GRMZM5G861268	6	1870423	1872283	5.60164	2.55444	-1.13284	5e-05	0.00274723	yes	down	F-box domain containing	GO:0016020	membrane
XLOC_029750	GRMZM2G127328	6	7047883	7050404	1.20183	0.409478	-1.55337	0.0003	0.0128713	yes	down	---NA---
XLOC_031492	GRMZM2G056961	6	7162279	7163046	3.23748	1.21355	-1.41564	0.0004	0.0162823	yes	down	hypothetical protein ZEAMMB73_043088	GO:0009536	plastid
XLOC_029792	GRMZM2G067042	6	14230696	14230934	3.68111	0.25	-3.88014	5e-05	0.00274723	yes	down	Cycloartenol synthase 1 isoform 1	GO:0005773, GO:0016021, GO:0016866, GO:0006636, GO:0006655, GO:0009555, GO:0010027, GO:0015995, GO:0016117, GO:0016126, GO:0019288, GO:0019745	vacuole, integral component of membrane, intramolecular transferase activity, unsaturated fatty acid biosynthetic process, phosphatidylglycerol biosynthetic process, pollen development, thylakoid membrane organization, chlorophyll biosynthetic process, carotenoid biosynthetic process, sterol biosynthetic process, isopentenyl diphosphate biosynthetic process, methylerythritol 4-phosphate pathway, …
XLOC_029891	GRMZM2G099619	6	31420601	31423013	0.812523	0.184578	-2.13818	0.0001	0.00509194	yes	down	ABC transporter G family member 16	GO:0043190, GO:0005524, GO:0042626, GO:0008152, GO:0055085	ATP-binding cassette (ABC) transporter complex, ATP binding, ATPase activity, coupled to transmembrane movement of substances, metabolic process, transmembrane transport	EC:3.6.1, EC:3.6.1.3, EC:3.6.1.15
XLOC_031872	GRMZM2G393272	6	74758341	74759985	5.80996	2.41047	-1.26921	0.0002	0.00923655	yes	down	F-box LRR-repeat MAX2 homolog	GO:0005634, GO:0019005, GO:0009414, GO:0009416, GO:0009616, GO:0009926, GO:0009934, GO:0010016, GO:0010050	nucleus, SCF ubiquitin ligase complex, response to water deprivation, response to light stimulus, virus induced gene silencing, auxin polar transport, regulation of meristem structural organization, shoot system morphogenesis, vegetative phase change
XLOC_030210	GRMZM2G074358	6	82927596	82929052	1.86701	0.663559	-1.49243	0.00035	0.0146547	yes	down	transcription factor JUNGBRUNNEN 1-like	GO:0005634, GO:0003677, GO:0006351, GO:0006355	nucleus, DNA binding, transcription, DNA-templated, regulation of transcription, DNA-templated
XLOC_031971	GRMZM2G099092	6	89036471	89037590	4.43031	1.63366	-1.4393	0.0016	0.0475248	yes	down	EG45-like domain containing	GO:0016023	cytoplasmic, membrane-bounded vesicle
XLOC_032025	GRMZM2G161680	6	93659874	93665056	14.4088	6.05124	-1.25165	5e-05	0.00274723	yes	down	nuclear transcription factor Y subunit C-2	GO:0005634, GO:0046982	nucleus, protein heterodimerization activity
XLOC_032027	GRMZM2G420715	6	93746518	93750855	25.5522	8.92294	-1.51786	5e-05	0.00274723	yes	down	VQ motif family
XLOC_032252	GRMZM2G000674	6	111944542	111947182	1.13116	0.355164	-1.67125	0.0008	0.0276637	yes	down	pentatricopeptide repeat-containing At3g20730
XLOC_030613	GRMZM2G012717	6	117553451	117557161	8.92389	1.81234	-2.29982	5e-05	0.00274723	yes	down	zinc finger CONSTANS-LIKE 16	GO:0005622, GO:0008270	intracellular, zinc ion binding
XLOC_030734	GRMZM2G108714	6	128235895	128238208	3.08426	1.36585	-1.17513	0.00015	0.00721505	yes	down	3 -N-debenzoyl-2 -deoxytaxol N-benzoyltransferase-like	GO:0016747, GO:0008152	transferase activity, transferring acyl groups other than amino-acyl groups, metabolic process
XLOC_030799	GRMZM5G801627	6	132847403	132849278	66.4314	26.0285	-1.35177	5e-05	0.00274723	yes	down	zinc finger CCCH domain-containing 2-like	GO:0005634, GO:0003676, GO:0008270, GO:0009867, GO:0010150	nucleus, nucleic acid binding, zinc ion binding, jasmonic acid mediated signaling pathway, leaf senescence
XLOC_030906	GRMZM2G357834	6	141701126	141702544	24.1192	9.9528	-1.27701	5e-05	0.00274723	yes	down	wound-induced 1-like
XLOC_030997	GRMZM2G002128	6	149021223	149023568	7.44431	2.93157	-1.34446	5e-05	0.00274723	yes	down	transcription factor DIVARICATA	GO:0005634, GO:0003677, GO:0006351, GO:0006355	nucleus, DNA binding, transcription, DNA-templated, regulation of transcription, DNA-templated
XLOC_032774	GRMZM2G127350	6	153508287	153512627	6.56483	1.38817	-2.24157	5e-05	0.00274723	yes	down	alanine--glyoxylate aminotransferase 2 homolog mitochondrial-like	GO:0005739, GO:0008453, GO:0030170, GO:0042802, GO:0008152	mitochondrion, alanine-glyoxylate transaminase activity, pyridoxal phosphate binding, identical protein binding, metabolic process	EC:2.6.1.44
XLOC_032884	GRMZM2G124799	6	159037315	159038747	35.4525	13.4356	-1.39983	5e-05	0.00274723	yes	down	O-methyltransferase ZRP4	GO:0008171, GO:0008757, GO:0046983, GO:0019438, GO:0032259	O-methyltransferase activity, S-adenosylmethionine-dependent methyltransferase activity, protein dimerization activity, aromatic compound biosynthetic process, methylation	EC:2.1.1
XLOC_031339	GRMZM2G160430	6	165351892	165357787	4.961	1.38353	-1.84228	5e-05	0.00274723	yes	down	sugar transporter	GO:0005886, GO:0051119, GO:0015766	plasma membrane, sugar transmembrane transporter activity, disaccharide transport
XLOC_031374	GRMZM2G059037	6	166795460	166827341	3.02912	1.41562	-1.09746	0.00015	0.00721505	yes	down	absence of first division1	GO:0000228, GO:0005739, GO:0008278, GO:0006302, GO:0006312, GO:0006325, GO:0007129, GO:0007131, GO:0010032, GO:0042138, GO:0051455, GO:0051754	nuclear chromosome, mitochondrion, cohesin complex, double-strand break repair, mitotic recombination, chromatin organization, synapsis, reciprocal meiotic recombination, meiotic chromosome condensation, meiotic DNA double-strand break formation, attachment of spindle microtubules to kinetochore involved in homologous chromosome segregation, meiotic sister chromatid cohesion, centromeric
XLOC_035144	GRMZM2G015654	7	2617812	2619908	1.71138	0.611583	-1.48454	0.00075	0.0263943	yes	down	probable fucosyltransferase 8	GO:0005794, GO:0016021, GO:0008107, GO:0009832, GO:0009969, GO:0036065	Golgi apparatus, integral component of membrane, galactoside 2-alpha-L-fucosyltransferase activity, plant-type cell wall biogenesis, xyloglucan biosynthetic process, fucosylation	EC:2.4.1.69, EC:2.4.1
XLOC_033501	GRMZM2G465226	7	3487008	3488071	14.635	6.58868	-1.15136	5e-05	0.00274723	yes	down	pathogenesis-related class partial	GO:0005576	extracellular region
XLOC_033521	GRMZM2G467977	7	4845211	4850714	7.35182	1.31668	-2.4812	0.0009	0.0305144	yes	down	callose synthase 8 isoform X1
XLOC_035181	GRMZM2G467977	7	4845211	4850714	3.53336	0.581275	-2.60375	5e-05	0.00274723	yes	down	callose synthase 8 isoform X1
XLOC_035205	GRMZM2G102079	7	6540481	6542475	11.3683	4.5273	-1.32829	5e-05	0.00274723	yes	down	flavonoid 3 -monooxygenase-like	GO:0016021, GO:0005506, GO:0016709, GO:0020037, GO:0044550, GO:0055114	integral component of membrane, iron ion binding, oxidoreductase activity, acting on paired donors, with incorporation or reduction of molecular oxygen, NAD(P)H as one donor, and incorporation of one atom of oxygen, heme binding, secondary metabolite biosynthetic process, oxidation-reduction process	EC:1.14.13
XLOC_033608	GRMZM2G162359	7	10656436	10658172	2.62821	1.01208	-1.37676	0.0001	0.00509194	yes	down	xylanase inhibitor 1-like	GO:0005576, GO:0016023, GO:0004568, GO:0008061, GO:0006032, GO:0006952, GO:0045493	extracellular region, cytoplasmic, membrane-bounded vesicle, chitinase activity, chitin binding, chitin catabolic process, defense response, xylan catabolic process	EC:3.2.1.14
XLOC_033653	GRMZM2G493395	7	14086685	14089909	7.78549	0.668005	-3.54286	5e-05	0.00274723	yes	down	probable 1-deoxy-D-xylulose-5-phosphate synthase chloroplastic	GO:0009507, GO:0008661, GO:0046872, GO:0009228, GO:0016114, GO:0052865	chloroplast, 1-deoxy-D-xylulose-5-phosphate synthase activity, metal ion binding, thiamine biosynthetic process, terpenoid biosynthetic process, 1-deoxy-D-xylulose 5-phosphate biosynthetic process	EC:2.2.1.7
XLOC_036729	-	7	23264033	23268207	1.28	0.373794	-1.77583	5e-05	0.00274723	yes	down	hypothetical protein
XLOC_035377	GRMZM2G172204	7	26167429	26169874	3.81155	1.13509	-1.74757	5e-05	0.00274723	yes	down	TPA: beta-glucosidase aggregating factor 1
XLOC_035537	GRMZM2G123119	7	52773400	52774399	2.68155	0.808987	-1.72888	0.0004	0.0162823	yes	down	Ethylene-responsive transcription factor 1B	GO:0005634, GO:0003677, GO:0003700, GO:0006351, GO:0006355	nucleus, DNA binding, transcription factor activity, sequence-specific DNA binding, transcription, DNA-templated, regulation of transcription, DNA-templated
XLOC_033951	GRMZM2G170734	7	62149058	62150389	0.576025	0.25	-1.2042	5e-05	0.00274723	yes	down	Chlorophyllase-1	GO:0005773, GO:0047746, GO:0000165, GO:0006355, GO:0006612, GO:0009862, GO:0009867, GO:0010310, GO:0010363, GO:0015996, GO:0031348, GO:0035304, GO:0042742, GO:0050832	vacuole, chlorophyllase activity, MAPK cascade, regulation of transcription, DNA-templated, protein targeting to membrane, systemic acquired resistance, salicylic acid mediated signaling pathway, jasmonic acid mediated signaling pathway, regulation of hydrogen peroxide metabolic process, regulation of plant-type hypersensitive response, chlorophyll catabolic process, negative regulation of defens…	EC:3.1.1.14, EC:3.1.1.1
XLOC_036863	-	7	101896230	101900858	0.23109	0.0550369	-2.06998	0.00025	0.0110677	yes	down	---NA---
XLOC_035874	GRMZM2G116614	7	121257088	121259224	2.25936	0.863808	-1.38713	0.0007	0.0251115	yes	down	TPA: tify domain CCT motif transcription factor family	GO:0005634, GO:0003714, GO:0009611, GO:0031347, GO:1903507, GO:2000022	nucleus, transcription corepressor activity, response to wounding, regulation of defense response, negative regulation of nucleic acid-templated transcription, regulation of jasmonic acid mediated signaling pathway
XLOC_035974	GRMZM5G802566	7	131855943	131859154	1.82124	0.720516	-1.33782	0.0007	0.0251115	yes	down	---NA---
XLOC_036005	AC234526.1_FG005	7	133901529	133904129	1.94182	0.614297	-1.6604	0.0002	0.00923655	yes	down	cinnamoyl- reductase 2-like	GO:0003824, GO:0050662, GO:0008152	catalytic activity, coenzyme binding, metabolic process
XLOC_034471	GRMZM2G012891	7	137860553	137862497	66.9461	31.4564	-1.08965	5e-05	0.00274723	yes	down	MTD1 isoform X1
XLOC_034747	GRMZM5G848182	7	157425787	157427328	42.6741	11.2032	-1.92945	5e-05	0.00274723	yes	down	---NA---
XLOC_036448	GRMZM2G012183	7	163635937	163637454	1.63782	0.546248	-1.58415	0.0003	0.0128713	yes	down	hypothetical protein NEMVEDRAFT_v1g48159
XLOC_035035	GRMZM2G427815	7	172809273	172811080	2.94088	0.12451	-4.56191	0.0001	0.00509194	yes	down	peroxidase	GO:0005576, GO:0016021, GO:0016023, GO:0004601, GO:0020037, GO:0046872, GO:0006979, GO:0042744, GO:0055114, GO:0098869	extracellular region, integral component of membrane, cytoplasmic, membrane-bounded vesicle, peroxidase activity, heme binding, metal ion binding, response to oxidative stress, hydrogen peroxide catabolic process, oxidation-reduction process, cellular oxidant detoxification	EC:1.11.1.7
XLOC_035037	GRMZM2G177050	7	172920910	172923332	14.5854	4.73405	-1.62338	5e-05	0.00274723	yes	down	CBL-interacting kinase 29	GO:0004674, GO:0005524, GO:0006468, GO:0007165	protein serine/threonine kinase activity, ATP binding, protein phosphorylation, signal transduction	EC:2.7.11
XLOC_035051	GRMZM2G181607	7	173786765	173788675	6.62577	2.12664	-1.63951	5e-05	0.00274723	yes	down	thioredoxin-like 1- chloroplastic	GO:0009507, GO:0015035, GO:0016671, GO:0000103, GO:0006457, GO:0006662, GO:0034599, GO:0045454, GO:0055114	chloroplast, protein disulfide oxidoreductase activity, oxidoreductase activity, acting on a sulfur group of donors, disulfide as acceptor, sulfate assimilation, protein folding, glycerol ether metabolic process, cellular response to oxidative stress, cell redox homeostasis, oxidation-reduction process
XLOC_038891	GRMZM2G058404	8	6358182	6360803	3.16616	0.330938	-3.2581	5e-05	0.00274723	yes	down	geranylgeranyl pyrophosphate synthase chloroplastic-like	GO:0009536, GO:0004311, GO:0008299, GO:0051501	plastid, farnesyltranstransferase activity, isoprenoid biosynthetic process, diterpene phytoalexin metabolic process	EC:2.5.1, EC:2.5.1.29
XLOC_037228	GRMZM2G516301	8	19839383	19840388	29.5471	14.4734	-1.02961	5e-05	0.00274723	yes	down	---NA---
XLOC_037229	GRMZM2G095280	8	19972040	19974317	0.505174	0.13378	-1.91692	0.001	0.0332162	yes	down	indole-3-acetate beta-glucosyltransferase	GO:0043231, GO:0080043, GO:0080044, GO:0009813, GO:0052696	intracellular membrane-bounded organelle, quercetin 3-O-glucosyltransferase activity, quercetin 7-O-glucosyltransferase activity, flavonoid biosynthetic process, flavonoid glucuronidation	EC:2.4.1
XLOC_037533	GRMZM2G157153	8	71491030	71492711	37.9178	15.4013	-1.29982	5e-05	0.00274723	yes	down	cryptochrome mitochondrial
XLOC_039577	GRMZM2G112284	8	96141389	96143770	4.7439	2.30572	-1.04086	0.0002	0.00923655	yes	down	hypothetical protein ZEAMMB73_271005	GO:0009536, GO:0016021	plastid, integral component of membrane
XLOC_037704	GRMZM2G145632	8	96687687	96689353	9.57445	4.54845	-1.07381	5e-05	0.00274723	yes	down	uncharacterized protein LOC100502160
XLOC_038086	GRMZM2G042789	8	133911569	133912100	38.3643	15.7046	-1.28858	5e-05	0.00274723	yes	down	MPI	GO:0004867, GO:0008233, GO:0006508, GO:0009611, GO:0010951	serine-type endopeptidase inhibitor activity, peptidase activity, proteolysis, response to wounding, negative regulation of endopeptidase activity
XLOC_039985	GRMZM2G164341	8	137796647	137798798	3.73367	1.56459	-1.25481	5e-05	0.00274723	yes	down	transcription factor SPATULA-like	GO:0005634, GO:0003677, GO:0046983	nucleus, DNA binding, protein dimerization activity
XLOC_040026	GRMZM5G892675	8	141864687	141871565	1.52805	0.154146	-3.30932	5e-05	0.00274723	yes	down	ABC transporter G family member 36	GO:0005886, GO:0016021, GO:0005524, GO:0042626, GO:0008152, GO:0055085	plasma membrane, integral component of membrane, ATP binding, ATPase activity, coupled to transmembrane movement of substances, metabolic process, transmembrane transport	EC:3.6.1, EC:3.6.1.3, EC:3.6.1.15
XLOC_040845	-	8	146599676	146600729	4.87587	1.26416	-1.94748	0.00015	0.00721505	yes	down	hypothetical protein SORBI_003G237600
XLOC_040161	GRMZM5G833406	8	153566114	153572389	0.926508	0.132127	-2.80988	5e-05	0.00274723	yes	down	IAA-amino acid hydrolase ILR1-like 1	GO:0005788, GO:0016021, GO:0016023, GO:0016787, GO:0008152	endoplasmic reticulum lumen, integral component of membrane, cytoplasmic, membrane-bounded vesicle, hydrolase activity, metabolic process
XLOC_038421	-	8	157439874	157443538	25.0165	10.4286	-1.26233	5e-05	0.00274723	yes	down	transcription factor ORG3-like	GO:0003677, GO:0046983	DNA binding, protein dimerization activity
XLOC_038422	AC193786.3_FG005	8	157462304	157467628	41.3036	14.817	-1.47901	0.0001	0.00509194	yes	down	transcription factor ORG3-like	GO:0005634, GO:0003677, GO:0046983	nucleus, DNA binding, protein dimerization activity
XLOC_040251	GRMZM2G167220	8	158729423	158740593	6.6279	1.09274	-2.6006	5e-05	0.00274723	yes	down	cytokinin dehydrogenase 4	GO:0005615, GO:0016023, GO:0016614, GO:0019139, GO:0050660, GO:0009690, GO:0022900	extracellular space, cytoplasmic, membrane-bounded vesicle, oxidoreductase activity, acting on CH-OH group of donors, cytokinin dehydrogenase activity, flavin adenine dinucleotide binding, cytokinin metabolic process, electron transport chain	EC:1.5.99.12
XLOC_038514	GRMZM2G030688	8	162135725	162136778	1.82998	0.362816	-2.33452	5e-05	0.00274723	yes	down	alanine and asparagine-rich -like
XLOC_040321	-	8	162140290	162141152	3.78846	0.67779	-2.4827	0.0013	0.0408391	yes	down	tetracycline resistance class H-like	GO:0016021, GO:0016023, GO:0071006, GO:0071013, GO:0003723, GO:0005215, GO:0000398, GO:0055085	integral component of membrane, cytoplasmic, membrane-bounded vesicle, U2-type catalytic step 1 spliceosome, catalytic step 2 spliceosome, RNA binding, transporter activity, mRNA splicing, via spliceosome, transmembrane transport
XLOC_040365	GRMZM2G049418	8	164487835	164490694	3.87409	1.46414	-1.4038	0.0001	0.00509194	yes	down	SD1	GO:0005506, GO:0016491, GO:0055114	iron ion binding, oxidoreductase activity, oxidation-reduction process
XLOC_040388	GRMZM2G405094	8	165425515	165426742	5.65943	2.49042	-1.18427	0.0003	0.0128713	yes	down	myb-related 308-like	GO:0003677	DNA binding
XLOC_040584	GRMZM2G437859	8	173057335	173060948	0.483464	0.167363	-1.53043	0.00095	0.0318984	yes	down	nucleobase-ascorbate transporter 2-like	GO:0016021, GO:0005215, GO:0006355, GO:0055085	integral component of membrane, transporter activity, regulation of transcription, DNA-templated, transmembrane transport
XLOC_042476	GRMZM2G116966	9	2118349	2121095	5.14892	1.21749	-2.08036	5e-05	0.00274723	yes	down	anthranilic acid methyltransferase 1	GO:0008168, GO:0006952, GO:0032259	methyltransferase activity, defense response, methylation
XLOC_040960	PIP1-6	9	6467684	6469385	1.28607	0.267781	-2.26384	0.0001	0.00509194	yes	down	---NA---
XLOC_041145	GRMZM2G076972	9	19814457	19815259	11.1673	3.54945	-1.65361	5e-05	0.00274723	yes	down	uncharacterized protein LOC100279109	GO:0016021	integral component of membrane
XLOC_041160	GRMZM2G404977	9	20763283	20764395	6.35105	2.37522	-1.41893	5e-05	0.00274723	yes	down	hypothetical protein	GO:0016021	integral component of membrane
XLOC_041283	GRMZM2G107886	9	31881580	31883549	0.295058	0.0558264	-2.40198	0.00085	0.029139	yes	down	zinc finger CONSTANS-LIKE 16	GO:0005622, GO:0008270	intracellular, zinc ion binding
XLOC_042884	GRMZM2G073123	9	40352960	40359027	9.31093	4.07731	-1.19131	5e-05	0.00274723	yes	down	translocase subunit	GO:0005739	mitochondrion
XLOC_041439	GRMZM2G113203	9	58021633	58028191	9.65494	4.57915	-1.07619	5e-05	0.00274723	yes	down	multidrug resistance associated 1	GO:0016021, GO:0005524, GO:0042626, GO:0008152, GO:0055085	integral component of membrane, ATP binding, ATPase activity, coupled to transmembrane movement of substances, metabolic process, transmembrane transport	EC:3.6.1, EC:3.6.1.3, EC:3.6.1.15
XLOC_043091	GRMZM2G136300	9	75178374	75189228	7.51393	2.99128	-1.3288	5e-05	0.00274723	yes	down	amino acid permease 1	GO:0005886, GO:0016021, GO:0015171, GO:0003333	plasma membrane, integral component of membrane, amino acid transmembrane transporter activity, amino acid transmembrane transport
XLOC_043207	GRMZM2G324248	9	94152457	94153254	15.6875	7.7888	-1.01014	0.0001	0.00509194	yes	down	uncharacterized protein LOC100274790
XLOC_041752	GRMZM2G086841	9	104254132	104255299	14.4204	2.95197	-2.28836	5e-05	0.00274723	yes	down	chaperone dnaJ chloroplastic
XLOC_041841	-	9	114193680	114198751	0.760143	0.229232	-1.72946	0.00105	0.034506	yes	down	transposon En Spm sub-class
XLOC_041865	GRMZM2G094990	9	116774137	116775721	50.0084	15.3748	-1.7016	5e-05	0.00274723	yes	down	beta-expansin 1a precursor	GO:0005576, GO:0005618, GO:0016020, GO:0016023, GO:0019953, GO:0071555	extracellular region, cell wall, membrane, cytoplasmic, membrane-bounded vesicle, sexual reproduction, cell wall organization
XLOC_043532	GRMZM2G178645	9	127954370	127956114	14.2975	5.23915	-1.44836	5e-05	0.00274723	yes	down	AAA-ATPase At3g28580	GO:0016021, GO:0005524	integral component of membrane, ATP binding
XLOC_042064	GRMZM2G159500	9	133066104	133068297	17.4468	7.71683	-1.17688	5e-05	0.00274723	yes	down	NAC domain-containing 100-like	GO:0005634, GO:0003677, GO:0006351, GO:0006355	nucleus, DNA binding, transcription, DNA-templated, regulation of transcription, DNA-templated
XLOC_042077	-	9	134335928	134340380	1.19238	0.291029	-2.03461	5e-05	0.00274723	yes	down	retrotransposon Ty1-copia subclass
XLOC_042120	GRMZM2G117246	9	138237811	138241068	0.638657	0.25	-1.35311	5e-05	0.00274723	yes	down	flavonol synthase flavanone 3-hydroxylase-like	GO:0005506, GO:0016491, GO:0055114	iron ion binding, oxidoreductase activity, oxidation-reduction process
XLOC_042147	GRMZM2G103595	9	140185814	140186975	5.86091	2.81923	-1.05582	0.00065	0.0237468	yes	down	hypothetical protein ZEAMMB73_233807
XLOC_042149	GRMZM2G145313	9	140271043	140272640	6.10217	2.55176	-1.25783	5e-05	0.00274723	yes	down	SR-rich pre-mRNA splicing activator
XLOC_042390	GRMZM5G891656	9	153022771	153024859	0.49315	0.14857	-1.73088	0.00165	0.0484919	yes	down	FAD-dependent urate hydroxylase-like	GO:0004497, GO:0071949, GO:0044550, GO:0055114	monooxygenase activity, FAD binding, secondary metabolite biosynthetic process, oxidation-reduction process
XLOC_043997	GRMZM2G143187	9	154366449	154369547	9.22305	4.10875	-1.16654	5e-05	0.00274723	yes	down	UDP-galactose UDP-glucose transporter 2-like	GO:0016021, GO:0055085	integral component of membrane, transmembrane transport
XLOC_008293	-	10	8610013	8611652	24.3059	3.8183	-2.6703	5e-05	0.00274723	yes	down	salT gene product
XLOC_007139	GRMZM5G851266	10	59669630	59671907	1.63552	0.341647	-2.25917	5e-05	0.00274723	yes	down	polyphenol oxidase chloroplastic-like	GO:0004097, GO:0046872, GO:0046148, GO:0055114	catechol oxidase activity, metal ion binding, pigment biosynthetic process, oxidation-reduction process	EC:1.10.3, EC:1.10.3.1
XLOC_007151	GRMZM2G167018	10	61009620	61012269	20.3584	8.2108	-1.31003	5e-05	0.00274723	yes	down	NAC domain-containing 21 22-like	GO:0005634, GO:0003677, GO:0006351, GO:0006355	nucleus, DNA binding, transcription, DNA-templated, regulation of transcription, DNA-templated
XLOC_008607	GRMZM2G118610	10	64494293	64497324	6.76742	0.656522	-3.36569	5e-05	0.00274723	yes	down	cinnamyl alcohol dehydrogenase 5	GO:0008270, GO:0045551, GO:0052747, GO:0009809, GO:0055114	zinc ion binding, cinnamyl-alcohol dehydrogenase activity, sinapyl alcohol dehydrogenase activity, lignin biosynthetic process, oxidation-reduction process	EC:1.1.1.195
XLOC_009701	-	10	65934117	65937574	0.373995	0.105683	-1.82328	0.0007	0.0251115	yes	down	Cinful1 poly
XLOC_008686	TPS10	10	74487137	74492595	36.8821	0.507521	-6.18331	5e-05	0.00274723	yes	down	terpene synthase 10	GO:0005737, GO:0000287, GO:0010333, GO:0016787, GO:0006952, GO:0016114	cytoplasm, magnesium ion binding, terpene synthase activity, hydrolase activity, defense response, terpenoid biosynthetic process
XLOC_007252	GRMZM2G042895	10	76600001	76602213	8.04458	0.695287	-3.53234	5e-05	0.00274723	yes	down	DNA binding like	GO:0005634, GO:0016597, GO:0046983, GO:0008152	nucleus, amino acid binding, protein dimerization activity, metabolic process
XLOC_007401	GRMZM2G166639	10	90488170	90489769	34.2816	12.1915	-1.49156	5e-05	0.00274723	yes	down	acc oxidase	GO:0016491, GO:0046872, GO:0055114	oxidoreductase activity, metal ion binding, oxidation-reduction process
XLOC_007586	GRMZM2G125923	10	113534702	113536450	0.68663	0.143408	-2.25941	0.00015	0.00721505	yes	down	arogenate dehydratase prephenate dehydratase chloroplastic-like	GO:0009570, GO:0004664, GO:0016597, GO:0047769, GO:0009094	chloroplast stroma, prephenate dehydratase activity, amino acid binding, arogenate dehydratase activity, L-phenylalanine biosynthetic process	EC:4.2.1.51, EC:4.2.1.91
XLOC_007687	GRMZM2G125233	10	122246129	122249995	0.866412	0.317992	-1.44606	0.00065	0.0237468	yes	down	aldose 1-epimerase-like	GO:0016023, GO:0004034, GO:0030246, GO:0019318	cytoplasmic, membrane-bounded vesicle, aldose 1-epimerase activity, carbohydrate binding, hexose metabolic process	EC:5.1.3.3
XLOC_009149	GRMZM2G169726	10	124116989	124118006	3.49941	1.06025	-1.72271	5e-05	0.00274723	yes	down	TPA: ATFP4	GO:0005737, GO:0046914, GO:0030001, GO:0046916	cytoplasm, transition metal ion binding, metal ion transport, cellular transition metal ion homeostasis
XLOC_009284	-	10	133342636	133347348	0.415196	0.118177	-1.81284	0.0012	0.0383476	yes	down	E3 ubiquitin- ligase LIN-2
XLOC_007829	GRMZM2G054591	10	133363597	133364494	4.20597	1.89302	-1.15175	0.00125	0.0395814	yes	down	NAD(P)H-quinone oxidoreductase subunit chloroplastic	GO:0009535, GO:0010598, GO:0016655, GO:0048038, GO:0006810, GO:0010258, GO:0055114	chloroplast thylakoid membrane, NAD(P)H dehydrogenase complex (plastoquinone), oxidoreductase activity, acting on NAD(P)H, quinone or similar compound as acceptor, quinone binding, transport, NADH dehydrogenase complex (plastoquinone) assembly, oxidation-reduction process
XLOC_009305	GRMZM2G018027	10	134741565	134743313	1.92658	0.829314	-1.21605	0.001	0.0332162	yes	down	PREDICTED: uncharacterized protein LOC103641918
XLOC_009325	GRMZM5G894619	10	136107942	136110845	0.571148	0.143811	-1.98969	0.00055	0.020861	yes	down	acc synthase	GO:0016847, GO:0030170, GO:0042218	1-aminocyclopropane-1-carboxylate synthase activity, pyridoxal phosphate binding, 1-aminocyclopropane-1-carboxylate biosynthetic process	EC:4.4.1.14
XLOC_008090	GRMZM2G392101	10	147279946	147281251	15.7047	3.46545	-2.18008	5e-05	0.00274723	yes	down	two-component response regulator ARR3-like	GO:0005622, GO:0000160, GO:0006351, GO:0006355, GO:0009736	intracellular, phosphorelay signal transduction system, transcription, DNA-templated, regulation of transcription, DNA-templated, cytokinin-activated signaling pathway
XLOC_009562	GRMZM2G142718	10	147840545	147845926	8.22763	3.77576	-1.12371	5e-05	0.00274723	yes	down	dof zinc finger -like	GO:0005634, GO:0009536, GO:0000976, GO:0003700, GO:0006355	nucleus, plastid, transcription regulatory region sequence-specific DNA binding, transcription factor activity, sequence-specific DNA binding, regulation of transcription, DNA-templated
XLOC_009563	GRMZM2G142802	10	147860136	147861369	142.742	58.6261	-1.28379	5e-05	0.00274723	yes	down	stem-specific TSJT1	GO:0005829, GO:0004066, GO:0042803, GO:0006529, GO:0006541, GO:0006950, GO:0050794	cytosol, asparagine synthase (glutamine-hydrolyzing) activity, protein homodimerization activity, asparagine biosynthetic process, glutamine metabolic process, response to stress, regulation of cellular process	EC:6.3.5.4
XLOC_000048	GRMZM2G077669	1	3265278	3269181	6.59488	14.3606	1.1227	5e-05	0.00274723	yes	up	molybdate-anion transporter	GO:0016021, GO:0016023, GO:0015098, GO:0015689	integral component of membrane, cytoplasmic, membrane-bounded vesicle, molybdate ion transmembrane transporter activity, molybdate ion transport
XLOC_000098	GRMZM2G055704	1	5524394	5526067	5.8616	14.5401	1.31067	5e-05	0.00274723	yes	up	heavy metal-associated domain containing expressed	GO:0005737, GO:0046914, GO:0030001, GO:0046916	cytoplasm, transition metal ion binding, metal ion transport, cellular transition metal ion homeostasis
XLOC_003261	GRMZM2G321041	1	6211040	6212064	2.61508	6.57237	1.32956	0.0001	0.00509194	yes	up	RING-H2 finger ATL8	GO:0016021, GO:0008270	integral component of membrane, zinc ion binding
XLOC_000156	GRMZM2G450125	1	9051783	9055085	21.8325	47.4321	1.11939	5e-05	0.00274723	yes	up	beta-amylase chloroplastic	GO:0009536, GO:0016161, GO:0000272	plastid, beta-amylase activity, polysaccharide catabolic process	EC:3.2.1.2, EC:3.2.1
XLOC_003353	GRMZM2G413315	1	11112984	11113433	1.11308	8.5273	2.93753	5e-05	0.00274723	yes	up	glutaredoxin-C1	GO:0005737, GO:0016021, GO:0009055, GO:0015035, GO:0045454, GO:0055114	cytoplasm, integral component of membrane, electron carrier activity, protein disulfide oxidoreductase activity, cell redox homeostasis, oxidation-reduction process
XLOC_003483	GRMZM2G003466	1	20094143	20095477	5.58063	14.9218	1.41892	5e-05	0.00274723	yes	up	DRE binding factor	GO:0005634, GO:0003677, GO:0003700, GO:0006351, GO:0006355	nucleus, DNA binding, transcription factor activity, sequence-specific DNA binding, transcription, DNA-templated, regulation of transcription, DNA-templated
XLOC_006320	-	1	20262877	20268762	0.0109147	0.273363	4.64647	0.00075	0.0263943	yes	up	Opie1 gag	GO:0003676, GO:0008270, GO:0015074	nucleic acid binding, zinc ion binding, DNA integration
XLOC_006322	-	1	20333876	20336203	0.0485417	0.313935	2.69317	0.0006	0.0223309	yes	up	Cinful1 poly	GO:0003676, GO:0004523, GO:0015074, GO:0090502	nucleic acid binding, RNA-DNA hybrid ribonuclease activity, DNA integration, RNA phosphodiester bond hydrolysis, endonucleolytic	EC:3.1.30, EC:3.1, EC:3.1.26, EC:3.1.26.4
XLOC_006323	-	1	20336334	20352875	0.0355333	0.500211	3.81529	5e-05	0.00274723	yes	up	---NA---
XLOC_003487	-	1	20362164	20374360	1.83528	9.59723	2.38662	5e-05	0.00274723	yes	up	Opie1 pol	GO:0003676, GO:0008270, GO:0015074	nucleic acid binding, zinc ion binding, DNA integration
XLOC_003609	GRMZM2G116902	1	31253763	31255618	1.99702	11.1629	2.48279	5e-05	0.00274723	yes	up	---NA---
XLOC_000471	GRMZM2G467695	1	31539755	31540633	0.664974	2.00189	1.58999	0.00075	0.0263943	yes	up	TPR Domain containing expressed	GO:0000280, GO:0006261, GO:0006310, GO:0006355, GO:0006464, GO:0007275, GO:0009653, GO:0009888, GO:0010564, GO:0016458, GO:0016569, GO:0022402, GO:0043414, GO:0044702, GO:0044710, GO:1902589	nuclear division, DNA-dependent DNA replication, DNA recombination, regulation of transcription, DNA-templated, cellular protein modification process, multicellular organismal development, anatomical structure morphogenesis, tissue development, regulation of cell cycle process, gene silencing, covalent chromatin modification, cell cycle process, macromolecule methylation, single organism reproduc…
XLOC_000553	AC208204.3_FG006	1	38641586	38642063	13.806	28.1755	1.02915	0.0001	0.00509194	yes	up	small heat shock	GO:0005737, GO:0009408, GO:0042542, GO:0045471, GO:0046685, GO:0046686, GO:0046688	cytoplasm, response to heat, response to hydrogen peroxide, response to ethanol, response to arsenic-containing substance, response to cadmium ion, response to copper ion
XLOC_000554	GRMZM2G046382	1	38723647	38725514	11.8693	25.7519	1.11744	5e-05	0.00274723	yes	up	kDa class I heat shock	GO:0005634, GO:0009408	nucleus, response to heat
XLOC_003711	GRMZM2G160506	1	39115111	39118417	4.15843	10.1602	1.28882	5e-05	0.00274723	yes	up	probable mannose-1-phosphate guanylyltransferase 1	GO:0004475, GO:0005525, GO:0009298	mannose-1-phosphate guanylyltransferase activity, GTP binding, GDP-mannose biosynthetic process	EC:2.7.7, EC:2.7.7.13
XLOC_000587	GRMZM2G428391	1	41105575	41111313	18.7272	79.458	2.08506	5e-05	0.00274723	yes	up	heat shock cognate 70 kDa 2	GO:0005524	ATP binding
XLOC_003765	GRMZM2G179462	1	43986381	43987175	0.926381	3.53327	1.93133	5e-05	0.00274723	yes	up	low temperature-induced	GO:0016021, GO:0016023	integral component of membrane, cytoplasmic, membrane-bounded vesicle
XLOC_003779	GRMZM2G053669	1	45118779	45122813	6.77028	57.5805	3.08829	5e-05	0.00274723	yes	up	asparagine synthetase	GO:0005829, GO:0004066, GO:0005524, GO:0042803, GO:0006541, GO:0009063, GO:0009646, GO:0070981	cytosol, asparagine synthase (glutamine-hydrolyzing) activity, ATP binding, protein homodimerization activity, glutamine metabolic process, cellular amino acid catabolic process, response to absence of light, L-asparagine biosynthetic process	EC:6.3.5.4
XLOC_000728	GRMZM2G144997	1	52759071	52760172	9.64831	20.5714	1.09229	5e-05	0.00274723	yes	up	chaperone dnaJ chloroplastic-like	GO:0043229, GO:0005515, GO:0044267, GO:0044699	intracellular organelle, protein binding, cellular protein metabolic process, single-organism process
XLOC_004044	GRMZM5G862467	1	71152240	71155528	0.148556	3.03515	4.35269	5e-05	0.00274723	yes	up	MOB kinase activator-like 1A	GO:0016301, GO:0016310	kinase activity, phosphorylation
XLOC_000990	GRMZM2G703641	1	77901668	77919098	24.8988	80.9602	1.70114	5e-05	0.00274723	yes	up	---NA---
XLOC_006392	-	1	78929105	78933889	0.0907381	0.298217	1.71658	0.0003	0.0128713	yes	up	Cinful1 poly
XLOC_001071	GRMZM2G402564	1	84824228	84824959	13.5483	34.9382	1.36669	5e-05	0.00274723	yes	up	EC homolog	GO:0008270	zinc ion binding
XLOC_004200	GRMZM2G162537	1	87631541	87636449	1.90812	4.67952	1.29421	5e-05	0.00274723	yes	up	AC021893_21 exonuclease	GO:0003676	nucleic acid binding
XLOC_001117	GRMZM2G154580	1	90223826	90226112	25.7253	102.977	2.00106	5e-05	0.00274723	yes	up	two-component response regulator-like PRR37	GO:0005634, GO:0009416, GO:0009909	nucleus, response to light stimulus, regulation of flower development
XLOC_001123	GRMZM2G062458,GRMZM5G846082	1	91197019	91202570	25.8783	65.7374	1.34497	5e-05	0.00274723	yes	up	transcription factor UNE10 isoform X1
XLOC_006476	-	1	142204346	142205075	0.620387	1.95742	1.65771	0.0006	0.0223309	yes	up	TPA: NAC domain transcription factor superfamily partial	GO:0003723	RNA binding
XLOC_006477	-	1	142210323	142225591	0.572271	1.88643	1.72089	5e-05	0.00274723	yes	up	---NA---
XLOC_006478	-	1	142226289	142233724	0.329732	0.821294	1.3166	0.0001	0.00509194	yes	up	---NA---
XLOC_006479	-	1	142236037	142238333	0.350712	1.04604	1.57658	0.00015	0.00721505	yes	up	hypothetical protein ZEAMMB73_693163
XLOC_004489	-	1	143501058	143503940	1.15541	3.12627	1.43604	0.0011	0.0357269	yes	up	PREDICTED: uncharacterized protein LOC103638507
XLOC_001522	-	1	167492911	167496058	3.12183	6.59806	1.07965	5e-05	0.00274723	yes	up	unknown
XLOC_004795	GRMZM2G080724	1	184014020	184015262	0.110545	1.19213	3.43084	5e-05	0.00274723	yes	up	small heat shock chloroplastic-like
XLOC_004799	GRMZM2G024668	1	184272688	184277348	3.19872	14.532	2.18367	5e-05	0.00274723	yes	up	heat shock 90	GO:0005737, GO:0005524, GO:0051082, GO:0006457, GO:0006950	cytoplasm, ATP binding, unfolded protein binding, protein folding, response to stress
XLOC_001709	GRMZM2G441903	1	187432433	187435108	47.5557	95.8577	1.01128	5e-05	0.00274723	yes	up	multiple stress-responsive zinc-finger ISAP1	GO:0003677, GO:0008270	DNA binding, zinc ion binding
XLOC_004917	GRMZM2G136534	1	194603536	194606682	9.96137	24.3841	1.29152	5e-05	0.00274723	yes	up	peroxidase 51-like	GO:0005576, GO:0016021, GO:0016023, GO:0004601, GO:0020037, GO:0046872, GO:0006979, GO:0042744, GO:0055114, GO:0098869	extracellular region, integral component of membrane, cytoplasmic, membrane-bounded vesicle, peroxidase activity, heme binding, metal ion binding, response to oxidative stress, hydrogen peroxide catabolic process, oxidation-reduction process, cellular oxidant detoxification	EC:1.11.1.7
XLOC_006577	-	1	198366558	198366707	0.25	7.39261	4.88608	0.0005	0.019442	yes	up	uncharacterized protein LOC100279435
XLOC_004963	GRMZM2G353607	1	198637689	198650202	0.25691	0.676273	1.39634	0.00065	0.0237468	yes	up	---NA---
XLOC_004981	GRMZM2G031065	1	199775232	199776645	2.45193	5.36386	1.12935	0.00025	0.0110677	yes	up	probable carboxylesterase 2	GO:0016023, GO:0016787, GO:0008152	cytoplasmic, membrane-bounded vesicle, hydrolase activity, metabolic process
XLOC_001897	AC186231.4_FG002	1	202661440	202662280	1.49655	14.6209	3.28832	5e-05	0.00274723	yes	up	proline-rich family precursor
XLOC_005055	GRMZM2G154124	1	206199970	206204640	0.111134	0.427645	1.94411	5e-05	0.00274723	yes	up	probable rhamnogalacturonate lyase B	GO:0016021, GO:0003824, GO:0030246, GO:0005975	integral component of membrane, catalytic activity, carbohydrate binding, carbohydrate metabolic process
XLOC_005094	GRMZM2G059502	1	209172668	209174567	9.07914	19.0335	1.06791	5e-05	0.00274723	yes	up	chaperone dnaJ
XLOC_001976	GRMZM2G460861	1	209227594	209228606	3.1274	7.04876	1.17241	0.0014	0.0432957	yes	up	SAUR33 - auxin-responsive SAUR family member	GO:0005739, GO:0005516, GO:0009734	mitochondrion, calmodulin binding, auxin-activated signaling pathway
XLOC_005099	GRMZM2G059138	1	209352820	209353888	0.278279	0.990852	1.83214	0.00055	0.020861	yes	up	SAUR33 - auxin-responsive SAUR family member	GO:0005739, GO:0005516, GO:0009734	mitochondrion, calmodulin binding, auxin-activated signaling pathway
XLOC_001991	GRMZM2G108003	1	211246762	211247955	9.62693	35.2656	1.87311	5e-05	0.00274723	yes	up	---NA---
XLOC_002160	AC213521.3_FG005	1	226276309	226279598	3.52352	7.6454	1.11757	5e-05	0.00274723	yes	up	glutamyl-tRNA reductase	GO:0009507, GO:0008883, GO:0050661, GO:0006782, GO:0015995, GO:0055114	chloroplast, glutamyl-tRNA reductase activity, NADP binding, protoporphyrinogen IX biosynthetic process, chlorophyll biosynthetic process, oxidation-reduction process	EC:1.2.1.70
XLOC_002288	GRMZM2G130904	1	236962317	236964014	21.084	70.0308	1.73184	5e-05	0.00274723	yes	up	peroxidase N-like	GO:0005576, GO:0005634, GO:0016023, GO:0004601, GO:0020037, GO:0046872, GO:0006979, GO:0042744, GO:0055114, GO:0098869	extracellular region, nucleus, cytoplasmic, membrane-bounded vesicle, peroxidase activity, heme binding, metal ion binding, response to oxidative stress, hydrogen peroxide catabolic process, oxidation-reduction process, cellular oxidant detoxification	EC:1.11.1.7
XLOC_002316	GRMZM2G127421	1	239887470	239889132	28.2299	63.3841	1.1669	5e-05	0.00274723	yes	up	chlorophyllase- chloroplastic-like	GO:0009536, GO:0016023, GO:0047746, GO:0015996	plastid, cytoplasmic, membrane-bounded vesicle, chlorophyllase activity, chlorophyll catabolic process	EC:3.1.1.14, EC:3.1.1.1
XLOC_002502	GRMZM2G176235	1	256997631	256999587	3.54905	14.784	2.05853	5e-05	0.00274723	yes	up	TPA: hypothetical protein ZEAMMB73_419589
XLOC_005699	GRMZM2G341959	1	260743233	260744961	0.488389	1.50737	1.62593	0.00015	0.00721505	yes	up	cytosolic sulfotransferase 18-like	GO:0008146, GO:0008152	sulfotransferase activity, metabolic process
XLOC_002664	GRMZM2G046849	1	269089055	269092027	19.7886	50.6758	1.35663	5e-05	0.00274723	yes	up	UV-B-induced chloroplastic-like	GO:0009536	plastid
XLOC_002665	GRMZM2G047055	1	269100967	269103693	23.5291	92.4223	1.97379	5e-05	0.00274723	yes	up	actin-1	GO:0005737, GO:0005856, GO:0005524	cytoplasm, cytoskeleton, ATP binding
XLOC_005847	GRMZM2G049349	1	272284843	272287578	3.94424	10.1642	1.36568	5e-05	0.00274723	yes	up	probable zinc metallopeptidase chloroplastic	GO:0016021, GO:0031969, GO:0004177, GO:0008237, GO:0006457, GO:0006508	integral component of membrane, chloroplast membrane, aminopeptidase activity, metallopeptidase activity, protein folding, proteolysis	EC:3.4.11
XLOC_002714	GRMZM2G131575	1	273852127	273853789	44.5964	106.011	1.24921	5e-05	0.00274723	yes	up	ATP synthase delta subunit family	GO:0016020, GO:0044444, GO:0046933, GO:0000226, GO:0015986, GO:0022402	membrane, cytoplasmic part, proton-transporting ATP synthase activity, rotational mechanism, microtubule cytoskeleton organization, ATP synthesis coupled proton transport, cell cycle process	EC:3.6.1, EC:3.6.1.3, EC:3.6.1.15
XLOC_002733	GRMZM2G018487	1	274947475	274951614	6.39044	14.4319	1.17527	5e-05	0.00274723	yes	up	probable WRKY transcription factor 21	GO:0005634, GO:0003700, GO:0005515, GO:0043565, GO:0006351, GO:0006355	nucleus, transcription factor activity, sequence-specific DNA binding, protein binding, sequence-specific DNA binding, transcription, DNA-templated, regulation of transcription, DNA-templated
XLOC_002742	GRMZM2G128617	1	275707160	275708384	0.248035	1.73155	2.80345	5e-05	0.00274723	yes	up	BI1	GO:0005739, GO:0016021	mitochondrion, integral component of membrane
XLOC_005905	GRMZM2G011367	1	276218719	276230903	87.5038	284.029	1.69862	5e-05	0.00274723	yes	up	---NA---
XLOC_005910	GRMZM2G099944	1	276495575	276498832	0.586595	2.45961	2.06799	5e-05	0.00274723	yes	up	---NA---
XLOC_002760	GRMZM2G177867	1	276740070	276750627	2.18788	6.51433	1.57408	5e-05	0.00274723	yes	up	---NA---
XLOC_005954	GRMZM2G400714	1	279979291	279981056	8.77945	24.555	1.48381	5e-05	0.00274723	yes	up	zinc finger 1-like	GO:0005634, GO:0003677, GO:0046872, GO:0006351, GO:0006355	nucleus, DNA binding, metal ion binding, transcription, DNA-templated, regulation of transcription, DNA-templated
XLOC_002836	GRMZM2G072814	1	280894106	280895001	1.74368	11.6265	2.73721	5e-05	0.00274723	yes	up	uncharacterized protein LOC100273580
XLOC_005985	GRMZM2G427697	1	281972182	281978540	2.09243	5.13085	1.29402	5e-05	0.00274723	yes	up	TPA: hypothetical protein ZEAMMB73_809833
XLOC_005995	GRMZM2G068179	1	282812716	282817190	8.47716	22.7187	1.42223	5e-05	0.00274723	yes	up	uncharacterized LOC103644088	GO:0005739, GO:0005829, GO:0008757, GO:0032259	mitochondrion, cytosol, S-adenosylmethionine-dependent methyltransferase activity, methylation
XLOC_005997	GRMZM2G065214	1	283159545	283162339	1.56753	3.90394	1.31644	5e-05	0.00274723	yes	up	proline-rich receptor kinase PERK4	GO:0009536, GO:0016021, GO:0004674, GO:0004714, GO:0005524, GO:0018108	plastid, integral component of membrane, protein serine/threonine kinase activity, transmembrane receptor protein tyrosine kinase activity, ATP binding, peptidyl-tyrosine phosphorylation	EC:2.7.10, EC:2.7.10.1, EC:2.7.11
XLOC_002949	GRMZM2G164020	1	288803886	288805620	10.8369	42.7983	1.9816	5e-05	0.00274723	yes	up	histone H1	GO:0000786, GO:0005634, GO:0003677, GO:0006334	nucleosome, nucleus, DNA binding, nucleosome assembly
XLOC_003015	GRMZM2G347043	1	292050452	292177415	41.4042	128.952	1.63899	5e-05	0.00274723	yes	up	SNAC1	GO:0005634, GO:0003677, GO:0006351, GO:0006355	nucleus, DNA binding, transcription, DNA-templated, regulation of transcription, DNA-templated
XLOC_003054	GRMZM2G081114	1	294892537	294893344	86.3791	245.839	1.50896	5e-05	0.00274723	yes	up	TPA: hypothetical protein ZEAMMB73_767959	GO:0009507, GO:0031072, GO:0051082, GO:0006098, GO:0006364, GO:0009657, GO:0009773, GO:0010207, GO:0019288	chloroplast, heat shock protein binding, unfolded protein binding, pentose-phosphate shunt, rRNA processing, plastid organization, photosynthetic electron transport in photosystem I, photosystem II assembly, isopentenyl diphosphate biosynthetic process, methylerythritol 4-phosphate pathway
XLOC_012371	GRMZM5G876379	2	177589	179372	25.5946	53.2889	1.058	5e-05	0.00274723	yes	up	Calcium binding EGF domain containing
XLOC_010056	GRMZM2G169013	2	7863200	7865237	0.217306	0.714126	1.71645	0.00055	0.020861	yes	up	---NA---
XLOC_010103	GRMZM2G094328	2	9551124	9552746	0.38593	1.56486	2.01962	5e-05	0.00274723	yes	up	germin 2-1	GO:0005576, GO:0005618, GO:0016023, GO:0030145, GO:0045735, GO:0046564, GO:0033609	extracellular region, cell wall, cytoplasmic, membrane-bounded vesicle, manganese ion binding, nutrient reservoir activity, oxalate decarboxylase activity, oxalate metabolic process	EC:4.1.1.2
XLOC_010113	GRMZM2G007256	2	10000080	10001081	7.29923	30.4641	2.06129	5e-05	0.00274723	yes	up	---NA---
XLOC_010127	GRMZM2G093526	2	10574458	10578571	0.222944	0.85845	1.94505	0.00025	0.0110677	yes	up	---NA---
XLOC_010133	GRMZM2G071771	2	10831178	10831910	1.5833	7.09128	2.16311	5e-05	0.00274723	yes	up	---NA---
XLOC_014886	-	2	13549271	13549421	0.25	59.8105	7.90233	5e-05	0.00274723	yes	up	---NA---
XLOC_012697	GRMZM2G164318	2	15877047	15879722	2.16634	7.28124	1.74892	5e-05	0.00274723	yes	up	carotenoid hydroxylase	GO:0016021, GO:0005506, GO:0016491, GO:0006633, GO:0055114	integral component of membrane, iron ion binding, oxidoreductase activity, fatty acid biosynthetic process, oxidation-reduction process
XLOC_012707	GRMZM2G080274	2	16047724	16049837	66.4887	143.91	1.11399	5e-05	0.00274723	yes	up	histone H1	GO:0000786, GO:0005634, GO:0031492, GO:0006334	nucleosome, nucleus, nucleosomal DNA binding, nucleosome assembly
XLOC_012750	GRMZM2G144083	2	19244752	19251171	2.00855	5.70566	1.50624	5e-05	0.00274723	yes	up	probable copper-transporting ATPase HMA5	GO:0005887, GO:0009536, GO:0000166, GO:0005507, GO:0043682, GO:0008152, GO:0010043, GO:0010273, GO:0035434	integral component of plasma membrane, plastid, nucleotide binding, copper ion binding, copper-transporting ATPase activity, metabolic process, response to zinc ion, detoxification of copper ion, copper ion transmembrane transport	EC:3.6.1, EC:3.6.1.3, EC:3.6.1.15
XLOC_014900	-	2	19864381	19870803	0.206047	0.466711	1.17956	0.00125	0.0395814	yes	up	Opie1 gag	GO:0003676, GO:0008270, GO:0015074	nucleic acid binding, zinc ion binding, DNA integration
XLOC_010475	GRMZM2G051943	2	34162587	34163936	28.4395	62.0233	1.12491	5e-05	0.00274723	yes	up	chitinase	GO:0004568, GO:0008061, GO:0000272, GO:0006032, GO:0006952, GO:0016998	chitinase activity, chitin binding, polysaccharide catabolic process, chitin catabolic process, defense response, cell wall macromolecule catabolic process	EC:3.2.1.14
XLOC_010499	LIP	2	36945678	36948155	11.5274	58.1429	2.33454	5e-05	0.00274723	yes	up	malate glyoxysomal	GO:0009514, GO:0004474, GO:0006097, GO:0006099	glyoxysome, malate synthase activity, glyoxylate cycle, tricarboxylic acid cycle	EC:2.3.3.9
XLOC_013093	GRMZM2G347488	2	44965943	44966908	1.7247	12.8863	2.90142	5e-05	0.00274723	yes	up	hepatoma-derived growth factor-related 2-like
XLOC_010632	-	2	47632279	47636097	1.80058	4.76671	1.40453	5e-05	0.00274723	yes	up	unknown
XLOC_013179	-	2	54838610	54842704	3.05181	11.0532	1.85673	5e-05	0.00274723	yes	up	hypothetical protein rf1-C2-g9
XLOC_013191	GRMZM2G369742	2	55665486	55667191	7.68711	16.1801	1.07371	5e-05	0.00274723	yes	up	VQ motif family
XLOC_014975	-	2	60803090	60816384	0.134651	0.354085	1.39487	0.0001	0.00509194	yes	up	retrotransposon Ty3-gypsy subclass	GO:0003676, GO:0003824, GO:0046872, GO:0006259	nucleic acid binding, catalytic activity, metal ion binding, DNA metabolic process
XLOC_014976	-	2	60816595	60829019	0.202517	0.708773	1.80728	5e-05	0.00274723	yes	up	---NA---
XLOC_014977	-	2	60829178	60847158	0.740734	2.49241	1.75051	5e-05	0.00274723	yes	up	---NA---
XLOC_014979	-	2	60848983	60854821	0.07934	0.23735	1.5809	0.00045	0.0178727	yes	up	Opie1 gag	GO:0003676, GO:0008270, GO:0015074	nucleic acid binding, zinc ion binding, DNA integration
XLOC_010915	GRMZM2G095464	2	97973282	97977710	1.64394	6.4338	1.96851	5e-05	0.00274723	yes	up	unknown	GO:0016021	integral component of membrane
XLOC_010924	GRMZM2G045473	2	99381967	99383837	0.872482	4.57502	2.39058	5e-05	0.00274723	yes	up	probable inorganic phosphate transporter 1-4	GO:0005887, GO:0005315, GO:0015293, GO:0022891, GO:0006817, GO:0055085	integral component of plasma membrane, inorganic phosphate transmembrane transporter activity, symporter activity, substrate-specific transmembrane transporter activity, phosphate ion transport, transmembrane transport
XLOC_013452	GRMZM2G134264	2	102766800	102769426	38.8665	83.463	1.10261	5e-05	0.00274723	yes	up	pore-forming toxin Hfr-2
XLOC_013454	GRMZM2G056500	2	103380501	103382701	0.586059	2.09833	1.84012	5e-05	0.00274723	yes	up	pore-forming toxin Hfr-2
XLOC_013521	GRMZM2G097827	2	111907517	111908890	7.8215	18.3296	1.22866	5e-05	0.00274723	yes	up	probable calcium-binding CML22	GO:0005509	calcium ion binding
XLOC_015154	-	2	174283796	174284954	2.83999	10.3724	1.86879	5e-05	0.00274723	yes	up	vegetative cell wall gp1-like
XLOC_014019	GRMZM2G005954	2	184649166	184651569	5.35486	13.9964	1.38614	5e-05	0.00274723	yes	up	TIFY 10B-like	GO:0005634, GO:0003714, GO:0009611, GO:0031347, GO:1903507, GO:2000022	nucleus, transcription corepressor activity, response to wounding, regulation of defense response, negative regulation of nucleic acid-templated transcription, regulation of jasmonic acid mediated signaling pathway
XLOC_011528	GRMZM2G001973	2	186763800	186770075	6.08665	24.2868	1.99645	5e-05	0.00274723	yes	up	---NA---
XLOC_011533	GRMZM2G138468	2	186911743	186913606	0.852953	4.54759	2.41456	5e-05	0.00274723	yes	up	alpha-amylase isozyme 3C	GO:0016023, GO:0004556, GO:0005509, GO:0005983, GO:0005987	cytoplasmic, membrane-bounded vesicle, alpha-amylase activity, calcium ion binding, starch catabolic process, sucrose catabolic process	EC:3.2.1.1, EC:3.2.1
XLOC_011589	GRMZM2G134334	2	190220896	190223190	85.158	181.936	1.09522	5e-05	0.00274723	yes	up	partial	GO:0003677, GO:0008270	DNA binding, zinc ion binding
XLOC_011614	GRMZM2G013781	2	192307672	192309451	1.57713	4.79004	1.60274	5e-05	0.00274723	yes	up	quinone-oxidoreductase chloroplastic	GO:0008270, GO:0016491, GO:0055114	zinc ion binding, oxidoreductase activity, oxidation-reduction process
XLOC_011796	GRMZM2G151826	2	204892525	204894031	10.7773	23.0104	1.09429	5e-05	0.00274723	yes	up	probable histone	GO:0000786, GO:0000790, GO:0003677, GO:0046982, GO:0006342	nucleosome, nuclear chromatin, DNA binding, protein heterodimerization activity, chromatin silencing
XLOC_014378	GRMZM2G007324	2	209663433	209665721	0.14095	0.613414	2.12168	0.00045	0.0178727	yes	up	uncharacterized protein LOC100383524
XLOC_014382	GRMZM2G378106	2	209775089	209777671	0.160751	0.64831	2.01186	0.0002	0.00923655	yes	up	probable indole-3-acetic acid-amido synthetase	GO:0016874, GO:0008152	ligase activity, metabolic process
XLOC_014455	GRMZM2G139284	2	213409016	213410688	0.876986	2.33311	1.41163	0.0004	0.0162823	yes	up	myb-related 306-like	GO:0003677	DNA binding
XLOC_014470	GRMZM2G123212	2	214245911	214246693	0.647819	24.6372	5.2491	5e-05	0.00274723	yes	up	ubiquitin- ligase CIP8	GO:0008270, GO:0016874, GO:0061630, GO:0000209, GO:0042787, GO:0043161	zinc ion binding, ligase activity, ubiquitin protein ligase activity, protein polyubiquitination, protein ubiquitination involved in ubiquitin-dependent protein catabolic process, proteasome-mediated ubiquitin-dependent protein catabolic process
XLOC_012050	GRMZM2G068220	2	219606893	219608924	1.47942	4.02422	1.44368	5e-05	0.00274723	yes	up	adenine guanine permease AZG2	GO:0016021, GO:0005345, GO:0015853, GO:0015854, GO:1904823	integral component of membrane, purine nucleobase transmembrane transporter activity, adenine transport, guanine transport, purine nucleobase transmembrane transport
XLOC_012075	GRMZM5G843434	2	221314238	221315150	40.6959	87.8393	1.10998	5e-05	0.00274723	yes	up	PREDICTED: uncharacterized protein LOC100275670
XLOC_015253	-	2	227580119	227582883	0.175617	0.592862	1.75526	0.0003	0.0128713	yes	up	unknown	GO:0016021	integral component of membrane
XLOC_012254	GRMZM5G892308	2	231368258	231368589	29.5208	96.26	1.7052	5e-05	0.00274723	yes	up	glutaredoxin-C14	GO:0005634, GO:0016023, GO:0009055, GO:0015035, GO:0045454, GO:0055114	nucleus, cytoplasmic, membrane-bounded vesicle, electron carrier activity, protein disulfide oxidoreductase activity, cell redox homeostasis, oxidation-reduction process
XLOC_012259	-	2	231743858	231746953	0.190907	2.05087	3.42529	5e-05	0.00274723	yes	up	hypothetical protein
XLOC_014783	GRMZM2G135013	2	233546103	233549014	0.484946	1.91785	1.98359	5e-05	0.00274723	yes	up	G-type lectin S-receptor-like serine threonine- kinase At2g19130	GO:0005886, GO:0016021, GO:0016023, GO:0004674, GO:0005524, GO:0006468, GO:0048544	plasma membrane, integral component of membrane, cytoplasmic, membrane-bounded vesicle, protein serine/threonine kinase activity, ATP binding, protein phosphorylation, recognition of pollen	EC:2.7.11
XLOC_012303	GRMZM2G355752	2	234220401	234221935	5.96195	20.1187	1.75468	5e-05	0.00274723	yes	up	early light-induced	GO:0009536, GO:0016021	plastid, integral component of membrane
XLOC_017552	GRMZM2G355572	3	7938774	7940982	0.258434	1.53732	2.57255	5e-05	0.00274723	yes	up	nuclease HARBI1
XLOC_017572	GRMZM2G083810	3	8887554	8888747	0.509857	3.88981	2.93154	5e-05	0.00274723	yes	up	kDa class II heat shock	GO:0005737	cytoplasm
XLOC_015432	GRMZM2G479038	3	10690422	10692474	1.52637	14.8299	3.28033	5e-05	0.00274723	yes	up	cytokinin-O-glucosyltransferase 3	GO:0043231, GO:0008194, GO:0016758, GO:0009813, GO:0052696	intracellular membrane-bounded organelle, UDP-glycosyltransferase activity, transferase activity, transferring hexosyl groups, flavonoid biosynthetic process, flavonoid glucuronidation
XLOC_015440	GRMZM2G039828	3	11637317	11638804	11.4496	31.3842	1.45474	5e-05	0.00274723	yes	up	bZIP transcription factor superfamily	GO:0005739, GO:0009536, GO:0003700, GO:0016491, GO:0043565, GO:0006355, GO:0055114	mitochondrion, plastid, transcription factor activity, sequence-specific DNA binding, oxidoreductase activity, sequence-specific DNA binding, regulation of transcription, DNA-templated, oxidation-reduction process
XLOC_017644	H3C4	3	15447725	15449051	0.448357	1.92161	2.0996	5e-05	0.00274723	yes	up	histone	GO:0000786, GO:0005634, GO:0009536, GO:0003677, GO:0046982, GO:0008283	nucleosome, nucleus, plastid, DNA binding, protein heterodimerization activity, cell proliferation
XLOC_017692	GRMZM2G161154	3	19835197	19836420	11.9584	41.6418	1.80001	5e-05	0.00274723	yes	up	metallothionein type 2	GO:0046872	metal ion binding
XLOC_017733	GRMZM2G032107	3	22577682	22578780	32.6407	83.6458	1.35762	5e-05	0.00274723	yes	up	uncharacterized protein LOC100278084
XLOC_015582	GRMZM2G360023	3	22744980	22745781	0.602594	14.3894	4.57768	5e-05	0.00274723	yes	up	zinc finger ZIC 2
XLOC_017756	zma-MIR159f	3	25491322	25492895	37.4871	106.125	1.5013	5e-05	0.00274723	yes	up	hypothetical protein TRIUR3_29875
XLOC_017953	GRMZM2G038003	3	49149921	49150956	1.44996	6.55549	2.17669	5e-05	0.00274723	yes	up	PREDICTED: uncharacterized protein LOC103650056	GO:0009733	response to auxin
XLOC_015794	-	3	51986907	51989394	0.984815	2.65181	1.42905	0.00095	0.0318984	yes	up	---NA---
XLOC_015812	GRMZM2G454056	3	54254032	54254798	2.30459	9.30298	2.01318	5e-05	0.00274723	yes	up	TPA: hypothetical protein ZEAMMB73_815643
XLOC_017990	GRMZM2G047616	3	55030050	55031924	3.21872	8.62347	1.42178	5e-05	0.00274723	yes	up	high-affinity potassium transporter	GO:0005886, GO:0016021, GO:0015081, GO:0035725	plasma membrane, integral component of membrane, sodium ion transmembrane transporter activity, sodium ion transmembrane transport
XLOC_018003	GRMZM2G099003	3	56898338	56902424	50.2526	105.53	1.07038	5e-05	0.00274723	yes	up	late embryogenesis abundant Lea5-D-like	GO:0005739, GO:0006950	mitochondrion, response to stress
XLOC_018071	GRMZM2G110286	3	68754990	68755502	0.591514	3.08412	2.38237	5e-05	0.00274723	yes	up	glutaredoxin-C1	GO:0005737, GO:0016021, GO:0009055, GO:0015035, GO:0045454, GO:0055114	cytoplasm, integral component of membrane, electron carrier activity, protein disulfide oxidoreductase activity, cell redox homeostasis, oxidation-reduction process
XLOC_015892	GRMZM2G052796	3	69207653	69208356	2.74365	6.10161	1.15309	0.0007	0.0251115	yes	up	glutaredoxin-C1	GO:0005737, GO:0016021, GO:0009055, GO:0015035, GO:0045454, GO:0055114	cytoplasm, integral component of membrane, electron carrier activity, protein disulfide oxidoreductase activity, cell redox homeostasis, oxidation-reduction process
XLOC_015917	AC217841.3_FG001	3	77749065	77760432	0.676095	2.0997	1.63489	0.0001	0.00509194	yes	up	TPA: hypothetical protein ZEAMMB73_692905
XLOC_019733	-	3	80051218	80062055	0.219409	0.546419	1.31638	5e-05	0.00274723	yes	up	---NA---
XLOC_018119	GRMZM5G858784	3	87358368	87360132	1.33511	2.93604	1.13691	0.00105	0.034506	yes	up	9-cis-epoxycarotenoid dioxygenase	GO:0009570, GO:0045549, GO:0046872, GO:0009688, GO:0055114	chloroplast stroma, 9-cis-epoxycarotenoid dioxygenase activity, metal ion binding, abscisic acid biosynthetic process, oxidation-reduction process	EC:1.13.11, EC:1.13.11.51
XLOC_018224	GRMZM2G179349	3	108721005	108722375	33.3803	85.1871	1.35164	5e-05	0.00274723	yes	up	bidirectional sugar transporter SWEET13-like	GO:0005887, GO:0016023, GO:0008515, GO:0015770, GO:0034219	integral component of plasma membrane, cytoplasmic, membrane-bounded vesicle, sucrose transmembrane transporter activity, sucrose transport, carbohydrate transmembrane transport
XLOC_016343	GRMZM2G106945	3	149591241	149594172	25.5758	64.1372	1.32638	5e-05	0.00274723	yes	up	polcalcin Jun o 2	GO:0005739, GO:0005509	mitochondrion, calcium ion binding
XLOC_018536	GRMZM2G467184	3	149602953	149604353	10.4724	30.7	1.55165	5e-05	0.00274723	yes	up	calmodulin 1	GO:0005509	calcium ion binding
XLOC_018562	-	3	152865615	152866443	6.06056	13.9419	1.2019	5e-05	0.00274723	yes	up	---NA---
XLOC_018564	-	3	152874184	152874971	0.643215	2.2246	1.79017	0.0005	0.019442	yes	up	PREDICTED: uncharacterized protein LOC103631378
XLOC_018614	-	3	157498023	157511688	0.83456	2.11522	1.34172	5e-05	0.00274723	yes	up	---NA---
XLOC_018632	GRMZM2G133483	3	159859812	159861901	28.6051	74.2079	1.3753	5e-05	0.00274723	yes	up	F-box At1g67340-like	GO:0005739	mitochondrion
XLOC_018672	GRMZM2G004161	3	165017265	165021304	3.67691	8.48125	1.20578	5e-05	0.00274723	yes	up	BTB POZ and TAZ domain-containing 1-like	GO:0005634, GO:0003712, GO:0004402, GO:0008270, GO:0006355, GO:0016573	nucleus, transcription cofactor activity, histone acetyltransferase activity, zinc ion binding, regulation of transcription, DNA-templated, histone acetylation	EC:2.3.1.48, EC:2.3.1
XLOC_016550	GRMZM2G155464	3	170535057	170537060	15.7755	33.3233	1.07885	5e-05	0.00274723	yes	up	G -coupled receptor	GO:0016021, GO:0016023	integral component of membrane, cytoplasmic, membrane-bounded vesicle
XLOC_018740	GRMZM2G039365	3	171792048	171795707	8.31192	28.036	1.75403	5e-05	0.00274723	yes	up	bidirectional sugar transporter SWEET1a	GO:0005783, GO:0005887, GO:0016023, GO:0051119, GO:0034219	endoplasmic reticulum, integral component of plasma membrane, cytoplasmic, membrane-bounded vesicle, sugar transmembrane transporter activity, carbohydrate transmembrane transport
XLOC_016570	GRMZM5G830545	3	172414592	172416758	0.885115	2.92944	1.72669	5e-05	0.00274723	yes	up	amino acid permease 6	GO:0005886, GO:0016021, GO:0015171, GO:0003333	plasma membrane, integral component of membrane, amino acid transmembrane transporter activity, amino acid transmembrane transport
XLOC_018747	GRMZM2G431006	3	172487124	172489691	1.14646	3.06661	1.41946	5e-05	0.00274723	yes	up	mitotic spindle checkpoint MAD1	GO:0005794, GO:0016021, GO:0008378, GO:0006486, GO:0007094	Golgi apparatus, integral component of membrane, galactosyltransferase activity, protein glycosylation, mitotic spindle assembly checkpoint	EC:2.4.1
XLOC_016630	GRMZM6G183316	3	177292446	177294201	0.821101	2.95793	1.84896	5e-05	0.00274723	yes	up	catalytic hydrolase	GO:0016020, GO:0016023, GO:0016787, GO:0008152	membrane, cytoplasmic, membrane-bounded vesicle, hydrolase activity, metabolic process
XLOC_018823	GRMZM2G165192	3	178457938	178459898	14.924	34.8928	1.2253	5e-05	0.00274723	yes	up	---NA---
XLOC_018864	AC209784.3_FG007	3	181162936	181166123	0.826104	3.74248	2.1796	5e-05	0.00274723	yes	up	probable mediator of RNA polymerase II transcription subunit 37c	GO:0005524	ATP binding
XLOC_018893	GRMZM2G032763	3	183379985	183381277	0.900616	3.12934	1.79687	5e-05	0.00274723	yes	up	electron transporter	GO:0005623, GO:0009055, GO:0015035, GO:0045454, GO:0055114	cell, electron carrier activity, protein disulfide oxidoreductase activity, cell redox homeostasis, oxidation-reduction process
XLOC_018909	GRMZM2G027478	3	184334213	184338228	55.464	439.392	2.98589	5e-05	0.00274723	yes	up	TPA: hypothetical protein ZEAMMB73_793304	GO:0005634, GO:0003677, GO:0008270, GO:0009658, GO:0010264, GO:0045893	nucleus, DNA binding, zinc ion binding, chloroplast organization, myo-inositol hexakisphosphate biosynthetic process, positive regulation of transcription, DNA-templated
XLOC_016780	GRMZM2G042364	3	187667967	187670235	0.849466	5.26856	2.63278	5e-05	0.00274723	yes	up	WAT1-related At5g07050-like	GO:0005886, GO:0016021, GO:0022857, GO:0055085	plasma membrane, integral component of membrane, transmembrane transporter activity, transmembrane transport
XLOC_019071	GRMZM2G022679	3	196126845	196128900	1.75282	4.81184	1.45691	0.0001	0.00509194	yes	up	gibberellin 2-oxidase	GO:0005506, GO:0016491, GO:0009685, GO:0055114	iron ion binding, oxidoreductase activity, gibberellin metabolic process, oxidation-reduction process
XLOC_017039	GRMZM2G146913	3	206848159	206856354	0.965864	4.24354	2.13538	5e-05	0.00274723	yes	up	glutathione S-transferase GSTU6	GO:0005739, GO:0004364, GO:0006749, GO:0009407	mitochondrion, glutathione transferase activity, glutathione metabolic process, toxin catabolic process	EC:2.5.1.18
XLOC_017092	GRMZM2G022931	3	210588268	210590012	1.0508	3.87794	1.8838	5e-05	0.00274723	yes	up	fasciclin-like arabinogalactan 11	GO:0016021, GO:0016023	integral component of membrane, cytoplasmic, membrane-bounded vesicle
XLOC_017279	AC208915.3_FG010	3	223539564	223540344	0.25	0.60805	1.28226	5e-05	0.00274723	yes	up	chlorophyll a-b binding of LHCII type 1-like	GO:0009522, GO:0009523, GO:0009535, GO:0009941, GO:0010287, GO:0016021, GO:0016168, GO:0031409, GO:0046872, GO:0009416, GO:0009768, GO:0018298	photosystem I, photosystem II, chloroplast thylakoid membrane, chloroplast envelope, plastoglobule, integral component of membrane, chlorophyll binding, pigment binding, metal ion binding, response to light stimulus, photosynthesis, light harvesting in photosystem I, protein-chromophore linkage
XLOC_017280	GRMZM2G104549	3	223616641	223617812	2.74195	5.79535	1.07969	0.00095	0.0318984	yes	up	chlorophyll a-b binding chloroplastic	GO:0009522, GO:0009523, GO:0009535, GO:0009941, GO:0010287, GO:0016021, GO:0016168, GO:0031409, GO:0046872, GO:0009416, GO:0009768, GO:0018298	photosystem I, photosystem II, chloroplast thylakoid membrane, chloroplast envelope, plastoglobule, integral component of membrane, chlorophyll binding, pigment binding, metal ion binding, response to light stimulus, photosynthesis, light harvesting in photosystem I, protein-chromophore linkage
XLOC_017289	GRMZM2G157675	3	223847898	223851013	2.55658	7.51758	1.55605	5e-05	0.00274723	yes	up	---NA---
XLOC_019997	GRMZM2G106443	4	2697291	2699180	6.97417	20.4412	1.55139	5e-05	0.00274723	yes	up	indole-3-acetate beta-glucosyltransferase	GO:0016020, GO:0043231, GO:0080043, GO:0080044, GO:0009813, GO:0052696	membrane, intracellular membrane-bounded organelle, quercetin 3-O-glucosyltransferase activity, quercetin 7-O-glucosyltransferase activity, flavonoid biosynthetic process, flavonoid glucuronidation	EC:2.4.1
XLOC_020010	CYP71C4	4	3265212	3267368	0.0905568	0.490557	2.43753	0.00055	0.020861	yes	up	cytochrome P450	GO:0016021, GO:0016023, GO:0005506, GO:0020037, GO:0036190, GO:0044550, GO:0055114	integral component of membrane, cytoplasmic, membrane-bounded vesicle, iron ion binding, heme binding, indole-2-monooxygenase activity, secondary metabolite biosynthetic process, oxidation-reduction process	EC:1.14.13, EC:1.14.13.137
XLOC_022378	GRMZM2G097135	4	21342653	21344213	0.0766085	17.9508	7.87233	5e-05	0.00274723	yes	up	IQ calmodulin-binding and BAG domain containing family	GO:0051087	chaperone binding
XLOC_020260	GRMZM2G007012	4	22961046	22962907	2.58978	8.59537	1.73073	5e-05	0.00274723	yes	up	cytokinin-O-glucosyltransferase 1	GO:0043231, GO:0008194, GO:0016758, GO:0009813, GO:0052696	intracellular membrane-bounded organelle, UDP-glycosyltransferase activity, transferase activity, transferring hexosyl groups, flavonoid biosynthetic process, flavonoid glucuronidation
XLOC_024390	-	4	23830611	23842502	0.17807	0.48611	1.44884	0.0001	0.00509194	yes	up	---NA---
XLOC_024394	-	4	23855769	23856598	1.36007	3.83638	1.49606	0.0009	0.0305144	yes	up	---NA---
XLOC_022425	GRMZM2G176173	4	25769174	25770329	5.31361	17.6319	1.73042	5e-05	0.00274723	yes	up	CONSTANS CO8	GO:0005634, GO:0008270, GO:0009416, GO:0009909	nucleus, zinc ion binding, response to light stimulus, regulation of flower development
XLOC_020485	GRMZM2G004898	4	42283502	42284377	0.433175	1.34117	1.63047	0.00145	0.0443486	yes	up	cyclin-dependent kinase inhibitor SMR1-like
XLOC_022654	GRMZM2G570968	4	53312877	53320984	208.511	809.614	1.95711	5e-05	0.00274723	yes	up	---NA---
XLOC_022689	GRMZM2G121928	4	60384133	60384965	12.0178	50.1743	2.06178	5e-05	0.00274723	yes	up	---NA---
XLOC_022724	GRMZM2G438007	4	65767491	65774125	1.15183	2.45998	1.09472	5e-05	0.00274723	yes	up	---NA---
XLOC_024527	-	4	100415058	100420175	0.144633	0.589187	2.02633	5e-05	0.00274723	yes	up	Cinful1 poly	GO:0016021	integral component of membrane
XLOC_020814	GRMZM2G098460	4	102833674	102834649	24.1876	79.7214	1.7207	5e-05	0.00274723	yes	up	drought-induced 1	GO:0031072, GO:0051082	heat shock protein binding, unfolded protein binding
XLOC_022935	-	4	107219414	107222913	0.59791	1.58966	1.41072	5e-05	0.00274723	yes	up	hypothetical protein ZEAMMB73_693163
XLOC_022965	-	4	114124554	114127888	4.09377	8.8879	1.11841	0.0011	0.0357269	yes	up	---NA---
XLOC_022978	GRMZM2G147279	4	116886453	116893434	5.11218	10.8853	1.09037	0.00135	0.041936	yes	up	T-complex 11	GO:0009535, GO:0009902, GO:0009965, GO:0010027, GO:0016117, GO:0030154, GO:0034660, GO:0042793	chloroplast thylakoid membrane, chloroplast relocation, leaf morphogenesis, thylakoid membrane organization, carotenoid biosynthetic process, cell differentiation, ncRNA metabolic process, transcription from plastid promoter
XLOC_021019	GRMZM2G143669,GRMZM2G148355	4	147489429	147614841	0.860945	2.86922	1.73667	5e-05	0.00274723	yes	up	Ubiquitin carboxyl-terminal hydrolase 22	GO:0016491, GO:0016787, GO:0055114	oxidoreductase activity, hydrolase activity, oxidation-reduction process
XLOC_021084	GRMZM2G102681	4	154715079	154716491	22.5862	70.6888	1.64604	5e-05	0.00274723	yes	up	PREDICTED: uncharacterized protein LOC103653901	GO:0005739	mitochondrion
XLOC_024615	-	4	158425198	158425974	0.130416	1.15576	3.14765	0.0012	0.0383476	yes	up	copia-type pol poly	GO:0003676, GO:0008270, GO:0015074	nucleic acid binding, zinc ion binding, DNA integration
XLOC_024616	-	4	158426354	158427773	0.0838256	0.762954	3.18613	0.00015	0.00721505	yes	up	gag-pol poly	GO:0016021, GO:0003676, GO:0008270, GO:0015074	integral component of membrane, nucleic acid binding, zinc ion binding, DNA integration
XLOC_021144	GRMZM2G126505	4	159692122	159694949	2.88932	6.71467	1.21659	5e-05	0.00274723	yes	up	ABA 8 -hydroxylase	GO:0005789, GO:0016021, GO:0005506, GO:0010295, GO:0020037, GO:0007275, GO:0010268, GO:0016125, GO:0016132, GO:0046345, GO:0055114	endoplasmic reticulum membrane, integral component of membrane, iron ion binding, (+)-abscisic acid 8'-hydroxylase activity, heme binding, multicellular organismal development, brassinosteroid homeostasis, sterol metabolic process, brassinosteroid biosynthetic process, abscisic acid catabolic process, oxidation-reduction process	EC:1.14.13.93, EC:1.14.13
XLOC_021382	GRMZM2G475683	4	178275309	178276595	4.77998	9.61122	1.00771	0.0001	0.00509194	yes	up	SAUR12 - auxin-responsive SAUR family member	GO:0005739, GO:0005516, GO:0009734	mitochondrion, calmodulin binding, auxin-activated signaling pathway
XLOC_023566	GRMZM2G007729	4	179852642	179853912	0.151786	2.04159	3.74958	5e-05	0.00274723	yes	up	low molecular weight heat shock precursor	GO:0005739, GO:0006970, GO:0009408	mitochondrion, response to osmotic stress, response to heat
XLOC_023695	-	4	188367309	188369404	0.305094	0.966117	1.66294	5e-05	0.00274723	yes	up	G-type lectin S-receptor-like serine threonine- kinase SD2-5	GO:0005886, GO:0016021, GO:0004674, GO:0005524, GO:0006468	plasma membrane, integral component of membrane, protein serine/threonine kinase activity, ATP binding, protein phosphorylation	EC:2.7.11
XLOC_021614	GRMZM2G301908	4	197852910	197854441	0.113043	1.4541	3.68518	5e-05	0.00274723	yes	up	fasciclin-like arabinogalactan 1	GO:0016023	cytoplasmic, membrane-bounded vesicle
XLOC_024694	-	4	207557988	207558140	0.25	5.79157	4.53395	0.00015	0.00721505	yes	up	retrotransposon Ty1-copia subclass	GO:0003677, GO:0004252, GO:0008270, GO:0009055, GO:0051536, GO:0006310, GO:0006508, GO:0015074	DNA binding, serine-type endopeptidase activity, zinc ion binding, electron carrier activity, iron-sulfur cluster binding, DNA recombination, proteolysis, DNA integration	EC:3.4.21
XLOC_024254	GRMZM2G155370	4	238141045	238145506	8.09532	21.4234	1.40403	5e-05	0.00274723	yes	up	CHLOROPLAST IMPORT APPARATUS 2 isoform X2	GO:0009536	plastid
XLOC_024885	GRMZM2G121221	5	4038836	4040693	5.59258	20.0058	1.83883	5e-05	0.00274723	yes	up	histone H1	GO:0000786, GO:0005634, GO:0003677, GO:0006334	nucleosome, nucleus, DNA binding, nucleosome assembly
XLOC_027175	GRMZM2G003002	5	4101243	4102794	13.9446	44.2181	1.66493	5e-05	0.00274723	yes	up	histone H1	GO:0000786, GO:0005634, GO:0003677, GO:0006334	nucleosome, nucleus, DNA binding, nucleosome assembly
XLOC_027435	GRMZM2G438253	5	17644130	17645285	1.02089	2.74356	1.42622	0.00105	0.034506	yes	up	F-box LRR-repeat At3g48880-like
XLOC_025246	GRMZM2G107402	5	24179972	24183541	2.31372	5.20887	1.17076	5e-05	0.00274723	yes	up	glutamyl-tRNA reductase	GO:0009507, GO:0008883, GO:0050661, GO:0006782, GO:0015995, GO:0055114	chloroplast, glutamyl-tRNA reductase activity, NADP binding, protoporphyrinogen IX biosynthetic process, chlorophyll biosynthetic process, oxidation-reduction process	EC:1.2.1.70
XLOC_027631	GRMZM2G066291	5	34773213	34775828	4.36265	12.6638	1.53743	5e-05	0.00274723	yes	up	PHYTOCHROME KINASE SUBSTRATE 1-like
XLOC_027678	GRMZM2G094543	5	39479573	39480543	31.2965	225.834	2.85119	5e-05	0.00274723	yes	up	hypothetical protein ZEAMMB73_512811
XLOC_025395	GRMZM2G375607	5	41817164	41817333	0.25	1.09446	2.13022	0.00145	0.0443486	yes	up	hypothetical protein ZEAMMB73_773010, partial
XLOC_025433	GRMZM2G085967	5	47607618	47611627	0.196701	0.848905	2.1096	0.00035	0.0146547	yes	up	peroxidase 1b	GO:0005576, GO:0009505, GO:0016023, GO:0004601, GO:0020037, GO:0046872, GO:0006979, GO:0009664, GO:0042744, GO:0055114, GO:0098869	extracellular region, plant-type cell wall, cytoplasmic, membrane-bounded vesicle, peroxidase activity, heme binding, metal ion binding, response to oxidative stress, plant-type cell wall organization, hydrogen peroxide catabolic process, oxidation-reduction process, cellular oxidant detoxification	EC:1.11.1.7
XLOC_025489	GRMZM2G026980	5	53934854	53936718	12.99	30.124	1.21351	5e-05	0.00274723	yes	up	probable xyloglucan endotransglucosylase hydrolase 23	GO:0005618, GO:0005794, GO:0016023, GO:0048046, GO:0004553, GO:0016762, GO:0080039, GO:0010411, GO:0042545, GO:0042546, GO:0080022	cell wall, Golgi apparatus, cytoplasmic, membrane-bounded vesicle, apoplast, hydrolase activity, hydrolyzing O-glycosyl compounds, xyloglucan:xyloglucosyl transferase activity, xyloglucan endotransglucosylase activity, xyloglucan metabolic process, cell wall modification, cell wall biogenesis, primary root development	EC:2.4.1.207, EC:2.4.1
XLOC_027937	GRMZM2G389155	5	69335953	69337204	4.72081	9.98313	1.08046	5e-05	0.00274723	yes	up	WD repeat-containing RUP2-like
XLOC_029468	-	5	70540405	70546046	0.138936	0.350151	1.33356	0.00125	0.0395814	yes	up	---NA---
XLOC_028003	GRMZM2G371167	5	74436008	74438352	48.405	219.868	2.18341	5e-05	0.00274723	yes	up	probable carboxylesterase 3	GO:0016787, GO:0008152	hydrolase activity, metabolic process
XLOC_025750	GRMZM2G062885	5	79894402	79898446	4.97643	19.4856	1.96923	5e-05	0.00274723	yes	up	CHLOROPLAST IMPORT APPARATUS 2 isoform X2	GO:0009536	plastid
XLOC_028111	GRMZM2G146614	5	87758519	87759788	25.5404	63.8869	1.32274	5e-05	0.00274723	yes	up	zinc finger (B-box type) family	GO:0009536, GO:0003700, GO:0008270, GO:0006355, GO:0009744	plastid, transcription factor activity, sequence-specific DNA binding, zinc ion binding, regulation of transcription, DNA-templated, response to sucrose
XLOC_025843	GRMZM2G120320	5	92841737	92843574	22.091	46.403	1.07076	5e-05	0.00274723	yes	up	WRKY transcription factor	GO:0005634, GO:0003700, GO:0043565, GO:0006355, GO:0006952, GO:0009685	nucleus, transcription factor activity, sequence-specific DNA binding, sequence-specific DNA binding, regulation of transcription, DNA-templated, defense response, gibberellin metabolic process
XLOC_025918	GRMZM2G437758	5	112637299	112638052	0.386788	1.40508	1.86104	0.00045	0.0178727	yes	up	hypothetical protein ZEAMMB73_507773
XLOC_025919	GRMZM2G137046	5	112669914	112675317	13.2459	51.4612	1.95794	5e-05	0.00274723	yes	up	transcription factor HY5	GO:0005622, GO:0003690, GO:0003700, GO:0043565, GO:0006406, GO:0008284, GO:0009737, GO:0009740, GO:0009909, GO:0010074, GO:0010099, GO:0010224, GO:0019722, GO:0031539, GO:0042753, GO:0043687, GO:0045893, GO:0051276	intracellular, double-stranded DNA binding, transcription factor activity, sequence-specific DNA binding, sequence-specific DNA binding, mRNA export from nucleus, positive regulation of cell proliferation, response to abscisic acid, gibberellic acid mediated signaling pathway, regulation of flower development, maintenance of meristem identity, regulation of photomorphogenesis, response to UV-B, c…
XLOC_028344	GRMZM2G455440	5	139851115	139851820	0.946942	2.63533	1.47664	0.001	0.0332162	yes	up	hypothetical protein ZEAMMB73_316677
XLOC_026098	GRMZM2G178356	5	144352698	144356712	1.01751	2.85184	1.48685	5e-05	0.00274723	yes	up	inward rectifying shaker K+ channel	GO:0016021, GO:0005249, GO:0034765, GO:0042391, GO:0071805	integral component of membrane, voltage-gated potassium channel activity, regulation of ion transmembrane transport, regulation of membrane potential, potassium ion transmembrane transport
XLOC_028379	-	5	144407657	144419501	9.20629	25.5402	1.47208	5e-05	0.00274723	yes	up	---NA---
XLOC_029551	-	5	144425499	144431083	0.490164	1.82288	1.89488	5e-05	0.00274723	yes	up	copia-type pol poly	GO:0003676, GO:0008270, GO:0015074	nucleic acid binding, zinc ion binding, DNA integration
XLOC_029552	-	5	144431182	144434667	0.131678	0.489248	1.89355	5e-05	0.00274723	yes	up	gag-pol poly	GO:0016021, GO:0003676, GO:0008270, GO:0015074	integral component of membrane, nucleic acid binding, zinc ion binding, DNA integration
XLOC_029572	-	5	159789686	159792309	0.556056	1.99865	1.84572	5e-05	0.00274723	yes	up	Opie3 pol	GO:0003676, GO:0008270, GO:0015074	nucleic acid binding, zinc ion binding, DNA integration
XLOC_029574	-	5	159817772	159823302	0.561946	1.86396	1.72987	5e-05	0.00274723	yes	up	Ji4 gag	GO:0016021, GO:0003676, GO:0008270, GO:0015074	integral component of membrane, nucleic acid binding, zinc ion binding, DNA integration
XLOC_029575	-	5	159825391	159831718	0.939073	3.39556	1.85434	5e-05	0.00274723	yes	up	---NA---
XLOC_026296	GRMZM2G115480	5	168942508	168951435	11.4198	38.3149	1.74637	5e-05	0.00274723	yes	up	PREDICTED: uncharacterized protein LOC103627238
XLOC_028602	GRMZM2G303964	5	170543551	170545731	0.8568	14.7517	4.10578	5e-05	0.00274723	yes	up	U-box domain-containing 27-like	GO:0004842, GO:0016874, GO:0016567	ubiquitin-protein transferase activity, ligase activity, protein ubiquitination
XLOC_029606	-	5	180465546	180480835	5.84301	12.4696	1.09363	0.0008	0.0276637	yes	up	unknown	GO:0016021	integral component of membrane
XLOC_028923	GRMZM2G329229	5	194611690	194613699	0.118862	0.829807	2.80349	5e-05	0.00274723	yes	up	aluminum-activated malate transporter 10-like	GO:0009705, GO:0016021, GO:0015140, GO:0071423	plant-type vacuole membrane, integral component of membrane, malate transmembrane transporter activity, malate transmembrane transport
XLOC_028931	GRMZM2G468585	5	195180107	195181569	0.512412	2.19738	2.10041	5e-05	0.00274723	yes	up	hypothetical protein ZEAMMB73_494344
XLOC_029643	-	5	197468964	197487757	0.0815529	0.449088	2.46119	5e-05	0.00274723	yes	up	---NA---
XLOC_026662	GRMZM2G060837	5	199256166	199258548	2.38881	29.1094	3.60712	5e-05	0.00274723	yes	up	probable xyloglucan endotransglucosylase hydrolase 30	GO:0005618, GO:0016023, GO:0048046, GO:0004553, GO:0016762, GO:0010411, GO:0042546, GO:0071555	cell wall, cytoplasmic, membrane-bounded vesicle, apoplast, hydrolase activity, hydrolyzing O-glycosyl compounds, xyloglucan:xyloglucosyl transferase activity, xyloglucan metabolic process, cell wall biogenesis, cell wall organization	EC:2.4.1.207
XLOC_026678	-	5	200118427	200125486	1.57605	5.14692	1.7074	5e-05	0.00274723	yes	up	retrotransposon Ty3-gypsy subclass	GO:0009536, GO:0046872, GO:0043170, GO:0044238	plastid, metal ion binding, macromolecule metabolic process, primary metabolic process
XLOC_028992	-	5	200129358	200140808	0.25283	0.852359	1.75329	5e-05	0.00274723	yes	up	---NA---
XLOC_028993	-	5	200140923	200145748	0.209619	0.845579	2.01217	5e-05	0.00274723	yes	up	Opie3 gag	GO:0003676, GO:0008270, GO:0015074	nucleic acid binding, zinc ion binding, DNA integration
XLOC_029004	GRMZM2G179147	5	200705193	200707991	1.13254	19.9066	4.13561	5e-05	0.00274723	yes	up	ABA 8 -hydroxylase	GO:0005789, GO:0016021, GO:0005506, GO:0010295, GO:0020037, GO:0007275, GO:0010268, GO:0016125, GO:0016132, GO:0046345, GO:0055114	endoplasmic reticulum membrane, integral component of membrane, iron ion binding, (+)-abscisic acid 8'-hydroxylase activity, heme binding, multicellular organismal development, brassinosteroid homeostasis, sterol metabolic process, brassinosteroid biosynthetic process, abscisic acid catabolic process, oxidation-reduction process	EC:1.14.13.93, EC:1.14.13
XLOC_026940	GRMZM2G098167	5	212297571	212298668	7.51633	25.9741	1.78897	5e-05	0.00274723	yes	up	kDa class III heat shock	GO:0005737, GO:0006457, GO:0009408	cytoplasm, protein folding, response to heat
XLOC_029300	GRMZM2G178074	5	214764761	214766299	202.064	423.596	1.06788	5e-05	0.00274723	yes	up	phosphoenolpyruvate carboxylase kinase 2	GO:0005737, GO:0005886, GO:0004683, GO:0005516, GO:0005524, GO:0009931, GO:0009738, GO:0018105, GO:0035556, GO:0046777	cytoplasm, plasma membrane, calmodulin-dependent protein kinase activity, calmodulin binding, ATP binding, calcium-dependent protein serine/threonine kinase activity, abscisic acid-activated signaling pathway, peptidyl-serine phosphorylation, intracellular signal transduction, protein autophosphorylation	EC:2.7.11, EC:2.7.11.17
XLOC_029302	-	5	214784855	214787695	0.176074	0.58806	1.73978	0.00025	0.0110677	yes	up	retrotransposon Ty1-copia subclass	GO:0005739, GO:0003676, GO:0008270, GO:0015074	mitochondrion, nucleic acid binding, zinc ion binding, DNA integration
XLOC_029315	GRMZM2G078887	5	215406438	215407922	7.38898	20.3584	1.46218	5e-05	0.00274723	yes	up	desumoylating isopeptidase 1-like	GO:0005634, GO:0005737	nucleus, cytoplasm
XLOC_031450	GRMZM2G313184	6	3287228	3288809	13.448	48.8128	1.85987	5e-05	0.00274723	yes	up	peroxidase 47	GO:0005576, GO:0009505, GO:0016020, GO:0016023, GO:0004601, GO:0020037, GO:0046872, GO:0006598, GO:0006979, GO:0009664, GO:0009698, GO:0010167, GO:0015706, GO:0042398, GO:0042744, GO:0055114, GO:0098869	extracellular region, plant-type cell wall, membrane, cytoplasmic, membrane-bounded vesicle, peroxidase activity, heme binding, metal ion binding, polyamine catabolic process, response to oxidative stress, plant-type cell wall organization, phenylpropanoid metabolic process, response to nitrate, nitrate transport, cellular modified amino acid biosynthetic process, hydrogen peroxide catabolic proc…	EC:1.11.1.7
XLOC_031455	GRMZM2G175995	6	3975564	3977446	9.25267	26.8728	1.53821	5e-05	0.00274723	yes	up	auxin regulated gene involved in organ size 5	GO:0016021, GO:0005524, GO:0016788, GO:0043531, GO:0007165, GO:0008152	integral component of membrane, ATP binding, hydrolase activity, acting on ester bonds, ADP binding, signal transduction, metabolic process
XLOC_029746	GRMZM2G471065	6	6620889	6623165	0.230328	0.754035	1.71094	0.0016	0.0475248	yes	up	mannan endo-1,4-beta-mannosidase 6 isoform X1	GO:0016021, GO:0016985, GO:0046355	integral component of membrane, mannan endo-1,4-beta-mannosidase activity, mannan catabolic process	EC:3.2.1.25, EC:3.2.1.78, EC:3.2.1
XLOC_031505	GRMZM2G060057	6	8682401	8684083	2.86968	6.6779	1.2185	0.00015	0.00721505	yes	up	LOL4-like isoform X2	GO:0005634	nucleus
XLOC_029770	-	6	10073637	10084129	2.0813	4.68144	1.16947	0.00015	0.00721505	yes	up	unknown
XLOC_029844	GRMZM2G133738	6	22722935	22725333	8.25445	20.4728	1.31046	0.00055	0.020861	yes	up	PREDICTED: uncharacterized protein LOC103629154
XLOC_033176	-	6	31338074	31350923	0.173689	0.429687	1.30678	5e-05	0.00274723	yes	up	---NA---
XLOC_031773	GRMZM2G107073	6	56251989	56264300	9.00684	26.6193	1.56338	5e-05	0.00274723	yes	up	probable polygalacturonase isoform X1	GO:0005576, GO:0004650, GO:0005975, GO:0071555	extracellular region, polygalacturonase activity, carbohydrate metabolic process, cell wall organization	EC:3.2.1.15
XLOC_031795	GRMZM2G461716	6	61760965	61762953	0.406712	1.74236	2.09896	5e-05	0.00274723	yes	up	ASPARTIC PROTEASE IN GUARD CELL 2-like	GO:0004190, GO:0006508	aspartic-type endopeptidase activity, proteolysis	EC:3.4.23
XLOC_033242	-	6	68652060	68652642	5.74611	12.1902	1.08506	0.00065	0.0237468	yes	up	Opie1 gag	GO:0003676, GO:0008270, GO:0015074	nucleic acid binding, zinc ion binding, DNA integration
XLOC_033243	-	6	68667101	68689300	2.33018	5.07967	1.12429	5e-05	0.00274723	yes	up	---NA---
XLOC_032044	GRMZM2G354319	6	94808696	94809353	8.69189	21.2451	1.28939	5e-05	0.00274723	yes	up	B-box zinc finger 32-like	GO:0005622, GO:0008270	intracellular, zinc ion binding
XLOC_030385	GRMZM2G078820	6	97484060	97485484	0.936059	2.58442	1.46517	0.0004	0.0162823	yes	up	MYB transcription factor 1	GO:0003677	DNA binding
XLOC_030387	GRMZM2G162531	6	97773822	97792085	0.0637228	0.438032	2.78115	5e-05	0.00274723	yes	up	STRUBBELIG family receptor kinase	GO:0016021, GO:0016023, GO:0003924, GO:0004672, GO:0005524, GO:0006468	integral component of membrane, cytoplasmic, membrane-bounded vesicle, GTPase activity, protein kinase activity, ATP binding, protein phosphorylation	EC:3.6.1, EC:3.6.1.15
XLOC_030471	GRMZM2G179616	6	105293984	105294911	0.391128	2.09795	2.42327	5e-05	0.00274723	yes	up	PREDICTED: uncharacterized protein LOC103629825
XLOC_030506	GRMZM2G416750	6	107530858	107532632	4.21035	8.7384	1.05343	0.0001	0.00509194	yes	up	ring-H2 zinc finger	GO:0016021, GO:0008270	integral component of membrane, zinc ion binding
XLOC_030532	GRMZM2G108537	6	109709745	109712076	3.93437	24.2804	2.62559	5e-05	0.00274723	yes	up	WAT1-related At1g44800-like	GO:0005886, GO:0016021, GO:0015171, GO:0003333, GO:0032973, GO:0043090, GO:0080144	plasma membrane, integral component of membrane, amino acid transmembrane transporter activity, amino acid transmembrane transport, amino acid export, amino acid import, amino acid homeostasis
XLOC_032233	-	6	109836765	109838193	2.42207	4.92454	1.02375	0.00165	0.0484919	yes	up	uncharacterized protein LOC100381926
XLOC_030597	GRMZM2G063924	6	115652873	115656388	1.99278	4.40275	1.14362	0.0002	0.00923655	yes	up	TPA: ARM repeat-containing containing family	GO:0003824, GO:0030170, GO:0009058	catalytic activity, pyridoxal phosphate binding, biosynthetic process
XLOC_032528	DHN1	6	137332061	137333893	2.75101	5.595	1.02418	0.0013	0.0408391	yes	up	RNA polymerase beta subunit (plastid)	GO:0005739, GO:0009507, GO:0003677, GO:0003899, GO:0006351	mitochondrion, chloroplast, DNA binding, DNA-directed RNA polymerase activity, transcription, DNA-templated	EC:2.7.7.6
XLOC_032601	GRMZM2G137535	6	142501767	142506498	33.175	81.6906	1.30007	5e-05	0.00274723	yes	up	O-Glycosyl hydrolase superfamily	GO:0016023, GO:0042972, GO:0005975	cytoplasmic, membrane-bounded vesicle, licheninase activity, carbohydrate metabolic process	EC:3.2.1.73
XLOC_030916	GRMZM2G137498	6	142535096	142538667	2.76865	10.2088	1.88256	5e-05	0.00274723	yes	up	Peptide chain release factor 2	GO:0009570, GO:0003730, GO:0016149, GO:0043022, GO:0043565, GO:0006415, GO:0009658, GO:0009772, GO:0010190, GO:0016556, GO:0048255	chloroplast stroma, mRNA 3'-UTR binding, translation release factor activity, codon specific, ribosome binding, sequence-specific DNA binding, translational termination, chloroplast organization, photosynthetic electron transport in photosystem II, cytochrome b6f complex assembly, mRNA modification, mRNA stabilization
XLOC_032633	GRMZM2G153103	6	144897008	144900282	10.1129	50.3937	2.31705	5e-05	0.00274723	yes	up	uncharacterized protein LOC100272555
XLOC_030958	GRMZM5G841343	6	146227620	146228260	0.218469	6.30882	4.85187	0.00015	0.00721505	yes	up	hypothetical protein ZEAMMB73_735651, partial
XLOC_032655	GRMZM5G827496	6	146885594	146888880	5.44402	17.5999	1.69282	5e-05	0.00274723	yes	up	NRT1 PTR FAMILY -like	GO:0016021, GO:0005215, GO:0006810	integral component of membrane, transporter activity, transport
XLOC_032797	GRMZM2G145655	6	155087239	155088269	3.08638	8.30558	1.42817	5e-05	0.00274723	yes	up	LURP-one-related 8-like	GO:0005739, GO:0006952	mitochondrion, defense response
XLOC_031122	GRMZM2G389301	6	155933101	155934135	0.58114	2.71709	2.2251	5e-05	0.00274723	yes	up	EID1-like F-box 3
XLOC_031226	GRMZM2G360681	6	160816569	160820239	0.255407	1.66935	2.70842	5e-05	0.00274723	yes	up	heat shock HSP101	GO:0005634, GO:0005829, GO:0005524, GO:0019538, GO:0034605	nucleus, cytosol, ATP binding, protein metabolic process, cellular response to heat
XLOC_032944	GRMZM2G090245	6	161647239	161648156	72.0055	321.367	2.15804	5e-05	0.00274723	yes	up	germin 8-14	GO:0005576, GO:0005618, GO:0016023, GO:0030145, GO:0045735, GO:0046564, GO:0033609	extracellular region, cell wall, cytoplasmic, membrane-bounded vesicle, manganese ion binding, nutrient reservoir activity, oxalate decarboxylase activity, oxalate metabolic process	EC:4.1.1.2
XLOC_031277	GRMZM2G320373	6	162859288	162860116	1.31186	6.34544	2.27411	5e-05	0.00274723	yes	up	non-specific lipid-transfer 2-like	GO:0016023	cytoplasmic, membrane-bounded vesicle
XLOC_033014	GRMZM2G039886	6	164577177	164579660	3.94608	8.06259	1.03082	5e-05	0.00274723	yes	up	dnaJ homolog subfamily B member 4-like	GO:0051082, GO:0006457	unfolded protein binding, protein folding
XLOC_033064	GRMZM2G163809	6	167024320	167029667	39.8943	111.596	1.48403	5e-05	0.00274723	yes	up	probable solanesyl-diphosphate synthase chloroplastic	GO:0009507, GO:0046872, GO:0050347, GO:0052923, GO:0008299, GO:0015979	chloroplast, metal ion binding, trans-octaprenyltranstransferase activity, all-trans-nonaprenyl-diphosphate synthase (geranyl-diphosphate specific) activity, isoprenoid biosynthetic process, photosynthesis	EC:2.5.1.85, EC:2.5.1.84
XLOC_033464	GRMZM5G827207	7	1444841	1445569	5.39799	11.4491	1.08474	0.00015	0.00721505	yes	up	Werner Syndrome-like exonuclease	GO:0005634, GO:0005737, GO:0003676, GO:0008408, GO:0090305	nucleus, cytoplasm, nucleic acid binding, 3'-5' exonuclease activity, nucleic acid phosphodiester bond hydrolysis	EC:3.1
XLOC_033495	GRMZM2G438652	7	3077371	3078435	0.324143	1.66879	2.3641	5e-05	0.00274723	yes	up	bZIP transcription factor family
XLOC_035165	GRMZM2G148831	7	3894812	3896874	0.361932	1.56665	2.11389	5e-05	0.00274723	yes	up	TPA: hypothetical protein ZEAMMB73_809167
XLOC_035208	GRMZM2G394968	7	6859804	6861047	38.7091	85.6238	1.14534	5e-05	0.00274723	yes	up	very-long-chain enoyl- reductase-like	GO:0009941, GO:0016021, GO:0016023, GO:0016627, GO:0006629, GO:0055114	chloroplast envelope, integral component of membrane, cytoplasmic, membrane-bounded vesicle, oxidoreductase activity, acting on the CH-CH group of donors, lipid metabolic process, oxidation-reduction process
XLOC_036717	-	7	14505186	14508297	0.389989	0.939116	1.26787	0.00055	0.020861	yes	up	unknown	GO:0016021	integral component of membrane
XLOC_033719	GRMZM2G079632	7	20903389	20905225	4.41822	16.8717	1.93307	5e-05	0.00274723	yes	up	partial	GO:0005634, GO:0016021, GO:0003677, GO:0006351, GO:0006355	nucleus, integral component of membrane, DNA binding, transcription, DNA-templated, regulation of transcription, DNA-templated
XLOC_033849	GRMZM2G068519	7	38552448	38568332	10.4378	42.9823	2.04193	5e-05	0.00274723	yes	up	hypothetical protein
XLOC_035515	-	7	48176311	48178465	0.164271	0.973112	2.56653	0.0005	0.019442	yes	up	Cinful1 poly
XLOC_034084	-	7	93004473	93005875	0.0798454	0.616015	2.94768	0.0006	0.0223309	yes	up	hypothetical protein
XLOC_035849	GRMZM2G339728	7	118338234	118339449	2.18058	7.36069	1.75513	5e-05	0.00274723	yes	up	unknown
XLOC_034274	GRMZM2G429842	7	121609552	121612456	0.44257	1.21922	1.46198	0.0001	0.00509194	yes	up	subtilisin-like protease	GO:0005618, GO:0016023, GO:0004252, GO:0006508, GO:0009987, GO:0044699	cell wall, cytoplasmic, membrane-bounded vesicle, serine-type endopeptidase activity, proteolysis, cellular process, single-organism process	EC:3.4.21
XLOC_034300	GRMZM2G088964	7	123678680	123708525	0.673601	1.59788	1.24619	0.0005	0.019442	yes	up	probable potassium transporter 17	GO:0016021, GO:0015079, GO:0071805	integral component of membrane, potassium ion transmembrane transporter activity, potassium ion transmembrane transport
XLOC_035900	-	7	125025510	125032585	2.51307	8.14989	1.69733	5e-05	0.00274723	yes	up	PREDICTED: uncharacterized protein LOC103648791
XLOC_034315	GRMZM2G162598	7	125439137	125444197	1.47381	3.76523	1.35319	5e-05	0.00274723	yes	up	remorin -like
XLOC_035948	GRMZM2G358796	7	129930502	129931378	1.23887	3.10428	1.32523	0.0008	0.0276637	yes	up	bZIP transcription partial	GO:0005739, GO:0003700, GO:0043565, GO:0006355	mitochondrion, transcription factor activity, sequence-specific DNA binding, sequence-specific DNA binding, regulation of transcription, DNA-templated
XLOC_034405	GRMZM2G018108	7	131469489	131471515	1.46962	3.19231	1.11916	0.0009	0.0305144	yes	up	ASPARTIC PROTEASE IN GUARD CELL 2-like	GO:0004190, GO:0006508, GO:0030163	aspartic-type endopeptidase activity, proteolysis, protein catabolic process	EC:3.4.23
XLOC_034406	GRMZM2G018044	7	131475012	131477484	0.919948	2.04021	1.14909	0.0012	0.0383476	yes	up	ASPARTIC PROTEASE IN GUARD CELL 2-like	GO:0004190, GO:0006508, GO:0030163	aspartic-type endopeptidase activity, proteolysis, protein catabolic process	EC:3.4.23
XLOC_034428	GRMZM2G177229	7	133562992	133564875	21.6792	45.9261	1.083	5e-05	0.00274723	yes	up	splicing factor U2af 38 kDa subunit	GO:0005634, GO:0000166, GO:0003677, GO:0003723, GO:0046872, GO:0006397, GO:0008380	nucleus, nucleotide binding, DNA binding, RNA binding, metal ion binding, mRNA processing, RNA splicing
XLOC_034437	GRMZM2G038931	7	134316339	134318045	5.03305	13.253	1.39681	5e-05	0.00274723	yes	up	plant F12B17-70	GO:0016021	integral component of membrane
XLOC_036085	GRMZM2G069146	7	141174420	141175245	0.234143	1.21267	2.37273	0.00025	0.0110677	yes	up	C-repeat binding factor 6	GO:0005634, GO:0009536, GO:0003677, GO:0003700, GO:0006351, GO:0006355	nucleus, plastid, DNA binding, transcription factor activity, sequence-specific DNA binding, transcription, DNA-templated, regulation of transcription, DNA-templated
XLOC_036174	H4C14	7	146634160	146645073	26.8475	65.9468	1.29651	5e-05	0.00274723	yes	up	histone H4	GO:0000786, GO:0005730, GO:0005774, GO:0005794, GO:0005829, GO:0005886, GO:0009506, GO:0009507, GO:0009579, GO:0003677, GO:0046982, GO:0006334, GO:0009414	nucleosome, nucleolus, vacuolar membrane, Golgi apparatus, cytosol, plasma membrane, plasmodesma, chloroplast, thylakoid, DNA binding, protein heterodimerization activity, nucleosome assembly, response to water deprivation
XLOC_036190	-	7	147295790	147300732	0.127357	0.598094	2.23149	0.0001	0.00509194	yes	up	transitional endoplasmic reticulum ATPase-like	GO:0005739, GO:0005524, GO:0008568	mitochondrion, ATP binding, microtubule-severing ATPase activity	EC:3.6.1, EC:3.6.1.3, EC:3.6.1.15, EC:3.6.4.3
XLOC_036925	-	7	147300806	147303678	0.065114	0.291841	2.16414	0.0004	0.0162823	yes	up	growth-regulating factor 1
XLOC_036192	-	7	147333365	147344319	0.0502226	0.277424	2.46568	5e-05	0.00274723	yes	up	---NA---
XLOC_036194	GRMZM2G422955	7	147345988	147351302	0.621247	2.70477	2.12227	5e-05	0.00274723	yes	up	TPA: hypothetical protein ZEAMMB73_337629	GO:0016021	integral component of membrane
XLOC_034625	-	7	149221425	149244475	0.637447	1.4333	1.16896	0.00025	0.0110677	yes	up	DNA-directed RNA polymerase V subunit 1
XLOC_034781	GRMZM2G092669	7	159895055	159898945	0.247316	0.917422	1.89123	5e-05	0.00274723	yes	up	carboxyl-terminal peptidase	GO:0016023	cytoplasmic, membrane-bounded vesicle
XLOC_034782	GRMZM2G305280	7	159943752	159944792	1.66474	5.44591	1.70988	0.0002	0.00923654	yes	up	TPA: hypothetical protein ZEAMMB73_986518
XLOC_036423	GRMZM2G092752	7	162361837	162363812	3.77518	8.59157	1.18638	0.00015	0.00721505	yes	up	TPA: hypothetical protein ZEAMMB73_784009, partial
XLOC_036614	GRMZM2G174114	7	172686820	172696776	1.5956	3.48951	1.12893	0.00025	0.0110677	yes	up	replication A 70 kDa DNA-binding subunit B-like
XLOC_036637	GRMZM2G381404	7	173291352	173295070	1.17262	2.91984	1.31615	5e-05	0.00274723	yes	up	PREDICTED: uncharacterized protein LOC100193251 isoform X1
XLOC_035052	-	7	173842139	173844718	0.33666	1.0986	1.7063	0.00045	0.0178727	yes	up	WUSCHEL-related homeobox 11	GO:0005634, GO:0003677, GO:0006351, GO:0006355, GO:0007275	nucleus, DNA binding, transcription, DNA-templated, regulation of transcription, DNA-templated, multicellular organismal development
XLOC_037040	GRMZM2G134941	8	4969861	4970303	1.06962	3.69772	1.78954	0.00145	0.0443486	yes	up	flowering-promoting factor 1 1	GO:0005634, GO:0005737, GO:0072686, GO:0005515, GO:0005525, GO:0009733, GO:0045841, GO:2000280	nucleus, cytoplasm, mitotic spindle, protein binding, GTP binding, response to auxin, negative regulation of mitotic metaphase/anaphase transition, regulation of root development
XLOC_037141	GRMZM2G444567	8	11802323	11803211	4.49155	17.5623	1.9672	5e-05	0.00274723	yes	up	zinc finger ZIC 2
XLOC_039037	GRMZM2G171912	8	17665205	17666030	4.86662	14.9193	1.61619	5e-05	0.00274723	yes	up	transcription factor HY5-like	GO:0005739, GO:0009536, GO:0003700, GO:0043565, GO:0006355	mitochondrion, plastid, transcription factor activity, sequence-specific DNA binding, sequence-specific DNA binding, regulation of transcription, DNA-templated
XLOC_039050	GRMZM2G457929	8	18824449	18826472	25.9071	82.0463	1.66309	5e-05	0.00274723	yes	up	cyanidin 3-O-rutinoside 5-O-glucosyltransferase-like	GO:0043231, GO:0080043, GO:0080044, GO:0009813, GO:0052696	intracellular membrane-bounded organelle, quercetin 3-O-glucosyltransferase activity, quercetin 7-O-glucosyltransferase activity, flavonoid biosynthetic process, flavonoid glucuronidation	EC:2.4.1
XLOC_039080	GRMZM2G333454	8	21871232	21874148	2.20821	4.85757	1.13736	0.00165	0.0484919	yes	up	NDR1 HIN1-Like 2	GO:0016021	integral component of membrane
XLOC_039142	GRMZM2G058491	8	27641726	27647907	0.925344	3.42166	1.88663	5e-05	0.00274723	yes	up	peroxisome biosynthesis PAS1 isoform X1	GO:0016021, GO:0005524, GO:0008568	integral component of membrane, ATP binding, microtubule-severing ATPase activity	EC:3.6.1, EC:3.6.1.3, EC:3.6.1.15, EC:3.6.4.3
XLOC_039210	GRMZM2G097141	8	38493858	38495174	1.30501	9.78463	2.90646	5e-05	0.00274723	yes	up	hypothetical protein ZEAMMB73_931355	GO:0016021	integral component of membrane
XLOC_037453	GRMZM2G387603	8	62179960	62181336	3.27315	6.80754	1.05645	0.0008	0.0276637	yes	up	LOC100282355 isoform X3
XLOC_037636	GRMZM2G128682	8	86105857	86107886	0.298692	1.25565	2.0717	5e-05	0.00274723	yes	up	probable pectinesterase pectinesterase inhibitor 41	GO:0005576, GO:0005618, GO:0016023, GO:0030599, GO:0045330, GO:0046910, GO:0042545, GO:0043086, GO:0045490	extracellular region, cell wall, cytoplasmic, membrane-bounded vesicle, pectinesterase activity, aspartyl esterase activity, pectinesterase inhibitor activity, cell wall modification, negative regulation of catalytic activity, pectin catabolic process	EC:3.1.1.11, EC:3.1.1.1
XLOC_039516	GRMZM2G151738	8	89697763	89700024	1.48272	6.39383	2.10843	5e-05	0.00274723	yes	up	leucine-rich repeat extensin 4	GO:0016023, GO:0016301, GO:0016310	cytoplasmic, membrane-bounded vesicle, kinase activity, phosphorylation
XLOC_037694	GRMZM5G821139	8	95779962	95782270	0.778983	2.32401	1.57695	5e-05	0.00274723	yes	up	splicing factor 1
XLOC_039702	GRMZM2G050286	8	111836761	111837836	0.478293	1.37411	1.52253	0.0016	0.0475248	yes	up	arabinogalactan peptide 16-like	GO:0016021, GO:0016023	integral component of membrane, cytoplasmic, membrane-bounded vesicle
XLOC_039732	GRMZM5G802801	8	116144784	116148213	0.619853	2.35465	1.92551	5e-05	0.00274723	yes	up	probable mediator of RNA polymerase II transcription subunit 37c	GO:0005524	ATP binding
XLOC_040054	GRMZM2G074540	8	144673831	144679064	0.754136	2.75233	1.86776	5e-05	0.00274723	yes	up	S-type anion channel SLAH2-like	GO:0005739, GO:0016021, GO:0008308, GO:0006873, GO:0055085, GO:1903959	mitochondrion, integral component of membrane, voltage-gated anion channel activity, cellular ion homeostasis, transmembrane transport, regulation of anion transmembrane transport
XLOC_038248	GRMZM2G017386	8	145563957	145568946	2.10087	4.42086	1.07334	5e-05	0.00274723	yes	up	probable receptor kinase At2g42960	GO:0016021, GO:0004674, GO:0005524, GO:0006468	integral component of membrane, protein serine/threonine kinase activity, ATP binding, protein phosphorylation	EC:2.7.11
XLOC_038293	-	8	149161506	149162580	2.08101	5.30185	1.34921	0.00035	0.0146547	yes	up	---NA---
XLOC_038312	GRMZM5G873581	8	150462855	150464510	9.27341	23.6157	1.34857	5e-05	0.00274723	yes	up	hypothetical protein ZEAMMB73_073006
XLOC_038420	GRMZM2G356714	8	157422219	157423839	2.66492	7.29277	1.45237	5e-05	0.00274723	yes	up	Calcium-dependent lipid-binding family	GO:0003909, GO:0051103	DNA ligase activity, DNA ligation involved in DNA repair	EC:6.5.1
XLOC_040254	GRMZM2G005433,GRMZM2G005459,GRMZM2G303587	8	158923100	158935921	30.8877	69.092	1.16149	0.0001	0.00509194	yes	up	photosystem II reaction center PSB28 chloroplastic	GO:0009535, GO:0009654, GO:0015979	chloroplast thylakoid membrane, photosystem II oxygen evolving complex, photosynthesis
XLOC_040878	-	8	166188578	166189579	0.226051	1.1567	2.35529	5e-05	0.00274723	yes	up	PREDICTED: uncharacterized protein LOC103648791
XLOC_040418	GRMZM2G147544	8	166741540	166744187	0.735131	2.12297	1.53001	5e-05	0.00274723	yes	up	hypothetical protein ZEAMMB73_343487	GO:0009536, GO:0004601, GO:0098869	plastid, peroxidase activity, cellular oxidant detoxification	EC:1.11.1.7
XLOC_040450	GRMZM2G045239	8	167572055	167576032	2.72948	9.26766	1.76358	5e-05	0.00274723	yes	up	---NA---
XLOC_040465	HSP70	8	168506538	168509902	1.2842	9.75623	2.92545	5e-05	0.00274723	yes	up	heat shock cognate 70 kDa 2-like	GO:0005524	ATP binding
XLOC_040610	GRMZM2G118770	8	174612546	174617106	0.669062	1.83482	1.45543	0.0001	0.00509194	yes	up	NADP-dependent malic enzyme	GO:0005829, GO:0004471, GO:0046872, GO:0051287, GO:0006094, GO:0006108, GO:0007010, GO:0010498, GO:0051260, GO:0055114	cytosol, malate dehydrogenase (decarboxylating) (NAD+) activity, metal ion binding, NAD binding, gluconeogenesis, malate metabolic process, cytoskeleton organization, proteasomal protein catabolic process, protein homooligomerization, oxidation-reduction process	EC:1.1.1.38, EC:1.1.1.39
XLOC_040910	-	9	1434694	1439143	0.175974	0.457829	1.37945	0.0011	0.0357269	yes	up	retrotransposon Ty1-copia subclass	GO:0009536, GO:0016020, GO:0003677, GO:0009055, GO:0006310, GO:0022900	plastid, membrane, DNA binding, electron carrier activity, DNA recombination, electron transport chain
XLOC_040911	GRMZM2G027627	9	1443354	1447997	1.39719	3.29388	1.23726	5e-05	0.00274723	yes	up	pyruvate dehydrogenase E1 component alpha subunit	GO:0005759, GO:0004616, GO:0004739, GO:0006086, GO:0006096, GO:0006098, GO:0055114	mitochondrial matrix, phosphogluconate dehydrogenase (decarboxylating) activity, pyruvate dehydrogenase (acetyl-transferring) activity, acetyl-CoA biosynthetic process from pyruvate, glycolytic process, pentose-phosphate shunt, oxidation-reduction process	EC:1.1.1.44, EC:1.2.4.1
XLOC_040913	GRMZM2G000587	9	1587520	1589145	0.732551	2.78331	1.9258	5e-05	0.00274723	yes	up	probable galacturonosyltransferase-like 9	GO:0005794, GO:0016021, GO:0016023, GO:0016757, GO:0000271	Golgi apparatus, integral component of membrane, cytoplasmic, membrane-bounded vesicle, transferase activity, transferring glycosyl groups, polysaccharide biosynthetic process
XLOC_040917	GRMZM2G057611	9	2212074	2214914	3.24992	6.85094	1.0759	5e-05	0.00274723	yes	up	NRT1 PTR FAMILY	GO:0016021, GO:0016023, GO:0005215, GO:0006810	integral component of membrane, cytoplasmic, membrane-bounded vesicle, transporter activity, transport
XLOC_042478	GRMZM2G057672	9	2215418	2216139	0.333927	1.35088	2.01629	0.001	0.0332162	yes	up	RNA-directed DNA methylation 3-like
XLOC_044042	-	9	6872958	6876394	0.0879159	0.295952	1.75117	0.00115	0.0370479	yes	up	Ji4 gag	GO:0016021, GO:0003676, GO:0008270, GO:0015074	integral component of membrane, nucleic acid binding, zinc ion binding, DNA integration
XLOC_042542	GRMZM2G088053	9	8438431	8440561	0.191214	1.05386	2.46242	0.00035	0.0146547	yes	up	WAT1-related At1g44800-like	GO:0005886, GO:0016021, GO:0015171, GO:0003333, GO:0032973, GO:0043090, GO:0080144	plasma membrane, integral component of membrane, amino acid transmembrane transporter activity, amino acid transmembrane transport, amino acid export, amino acid import, amino acid homeostasis
XLOC_042555	GRMZM2G005066	9	9746517	9747591	0.379067	2.39563	2.65988	5e-05	0.00274723	yes	up	PL transcription factor	GO:0005634, GO:0003677, GO:0006351, GO:0006355	nucleus, DNA binding, transcription, DNA-templated, regulation of transcription, DNA-templated
XLOC_042590	GRMZM2G478553	9	11736161	11737986	0.357804	0.978051	1.45074	0.0016	0.0475248	yes	up	ring-H2 zinc finger	GO:0016021, GO:0008270	integral component of membrane, zinc ion binding
XLOC_041189	GRMZM2G118355	9	23748487	23750278	89.7861	190.355	1.08413	5e-05	0.00274723	yes	up	Histone	GO:0000786, GO:0005634, GO:0016021, GO:0003677, GO:0046982, GO:0006007, GO:0006605	nucleosome, nucleus, integral component of membrane, DNA binding, protein heterodimerization activity, glucose catabolic process, protein targeting
XLOC_041272	-	9	29737013	29744416	1.69836	8.10821	2.25524	5e-05	0.00274723	yes	up	retrotransposon Ty3-gypsy subclass	GO:0043231, GO:0005488	intracellular membrane-bounded organelle, binding
XLOC_041279	GRMZM2G060163	9	30855561	30857663	4.71999	10.9559	1.21485	5e-05	0.00274723	yes	up	ribonucleoside-diphosphate reductase small chain	GO:0005829, GO:0005971, GO:0004748, GO:0006261, GO:0006281, GO:0007275, GO:0009186, GO:0009263, GO:0012501, GO:0051726, GO:0055114	cytosol, ribonucleoside-diphosphate reductase complex, ribonucleoside-diphosphate reductase activity, thioredoxin disulfide as acceptor, DNA-dependent DNA replication, DNA repair, multicellular organismal development, deoxyribonucleoside diphosphate metabolic process, deoxyribonucleotide biosynthetic process, programmed cell death, regulation of cell cycle, oxidation-reduction process	EC:1.17.4, EC:1.17.4.1
XLOC_043116	GRMZM2G039586	9	81178851	81181039	29.337	126.175	2.10463	5e-05	0.00274723	yes	up	GATA transcription factor 22	GO:0005634, GO:0005667, GO:0000977, GO:0001085, GO:0001228, GO:0003682, GO:0008270, GO:0006366, GO:0030154, GO:0045944	nucleus, transcription factor complex, RNA polymerase II regulatory region sequence-specific DNA binding, RNA polymerase II transcription factor binding, transcriptional activator activity, RNA polymerase II transcription regulatory region sequence-specific binding, chromatin binding, zinc ion binding, transcription from RNA polymerase II promoter, cell differentiation, positive regulation of tra…
XLOC_041579	GRMZM2G112951	9	81694197	81699698	4.29855	9.90446	1.20423	5e-05	0.00274723	yes	up	gypsy-type retrotransposon	GO:0016021	integral component of membrane
XLOC_044155	-	9	81700708	81708239	0.154914	0.469216	1.59878	5e-05	0.00274723	yes	up	---NA---
XLOC_044157	-	9	81708911	81714827	0.27431	0.768881	1.48695	5e-05	0.00274723	yes	up	---NA---
XLOC_041669	GRMZM2G033179	9	94912986	94916910	0.361971	2.14299	2.56568	5e-05	0.00274723	yes	up	hypothetical protein ZEAMMB73_396711
XLOC_041691	GRMZM5G803308	9	97396867	97398308	4.52878	11.1504	1.2999	5e-05	0.00274723	yes	up	MYB transcription factor 1	GO:0003677	DNA binding
XLOC_043306	GRMZM2G085218	9	106530025	106531123	30.0065	63.2444	1.07566	5e-05	0.00274723	yes	up	B-box zinc finger family	GO:0005622, GO:0008270	intracellular, zinc ion binding
XLOC_041803	GRMZM2G009724	9	110562031	110590058	6.68123	20.9768	1.65061	5e-05	0.00274723	yes	up	---NA---
XLOC_041835	GRMZM2G446213	9	113499411	113501494	14.9068	34.6391	1.21643	5e-05	0.00274723	yes	up	hypothetical protein ZEAMMB73_393258
XLOC_041858	GRMZM2G004483	9	115786739	115795356	38.1946	100.689	1.39847	5e-05	0.00274723	yes	up	two-component response regulator-like PRR37	GO:0005634, GO:0009416, GO:0009909	nucleus, response to light stimulus, regulation of flower development
XLOC_043617	GRMZM2G033846	9	134973688	134974579	4.12123	53.3879	3.69537	5e-05	0.00274723	yes	up	caltractin	GO:0005829, GO:0005509	cytosol, calcium ion binding
XLOC_043635	GRMZM2G031637	9	136107123	136109819	1.47316	4.31924	1.55186	5e-05	0.00274723	yes	up	trans-splicing factor chloroplastic-like isoform X1	GO:0005739	mitochondrion
XLOC_043679	GRMZM2G078472	9	138038049	138044999	0.353217	1.17119	1.72935	0.0001	0.00509194	yes	up	asparagine synthetase	GO:0005829, GO:0004066, GO:0005524, GO:0042803, GO:0006541, GO:0009063, GO:0009646, GO:0070981	cytosol, asparagine synthase (glutamine-hydrolyzing) activity, ATP binding, protein homodimerization activity, glutamine metabolic process, cellular amino acid catabolic process, response to absence of light, L-asparagine biosynthetic process	EC:6.3.5.4
XLOC_042345	GRMZM2G087901	9	151514436	151518716	29.6023	65.944	1.15553	5e-05	0.00274723	yes	up	sucrose transporter 1	GO:0005887, GO:0005364, GO:0008506, GO:0042950, GO:0005985, GO:0009846, GO:0015768, GO:0015770, GO:0042948, GO:0055085	integral component of plasma membrane, maltose:proton symporter activity, sucrose:proton symporter activity, salicin transmembrane transporter activity, sucrose metabolic process, pollen germination, maltose transport, sucrose transport, salicin transport, transmembrane transport
XLOC_043992	GRMZM2G472696	9	154211212	154212043	0.406344	1.42772	1.81294	0.00045	0.0178727	yes	up	Histone	GO:0000788, GO:0003677, GO:0046982, GO:0006334	nuclear nucleosome, DNA binding, protein heterodimerization activity, nucleosome assembly
XLOC_006786	GRMZM2G151903	10	2435010	2440394	92.6912	219.519	1.24384	5e-05	0.00274723	yes	up	MATE efflux family	GO:0016021, GO:0015238, GO:0015297, GO:0006855	integral component of membrane, drug transmembrane transporter activity, antiporter activity, drug transmembrane transport
XLOC_006932	GRMZM2G021706	10	14648063	14650932	7.17318	15.25	1.08812	5e-05	0.00274723	yes	up	bidirectional sugar transporter SWEET13-like	GO:0005887, GO:0051119, GO:0034219	integral component of plasma membrane, sugar transmembrane transporter activity, carbohydrate transmembrane transport
XLOC_008427	GRMZM2G337706	10	25037413	25038459	17.0945	45.5061	1.41253	5e-05	0.00274723	yes	up	glutaredoxin-C15-like	GO:0016023, GO:0009055, GO:0015035, GO:0020037, GO:0045454, GO:0055114	cytoplasmic, membrane-bounded vesicle, electron carrier activity, protein disulfide oxidoreductase activity, heme binding, cell redox homeostasis, oxidation-reduction process
XLOC_007096	GRMZM2G146981	10	47785049	47787364	6.49646	13.5591	1.06154	5e-05	0.00274723	yes	up	ribosomal -like
XLOC_009683	-	10	48971940	48973853	0.399668	1.12109	1.48803	0.0004	0.0162823	yes	up	PREDICTED: uncharacterized protein LOC103641213
XLOC_008563	GRMZM2G092363	10	54474925	54476332	12.5859	33.5945	1.41642	5e-05	0.00274723	yes	up	CONSTANS CO8	GO:0005634, GO:0008270, GO:0009416, GO:0009909	nucleus, zinc ion binding, response to light stimulus, regulation of flower development
XLOC_007133	GRMZM2G175401	10	58402923	58403996	3.35803	10.7764	1.68219	5e-05	0.00274723	yes	up	fatty acid desaturase chloroplastic-like	GO:0005737, GO:0016020, GO:0031625, GO:0061630, GO:0016567	cytoplasm, membrane, ubiquitin protein ligase binding, ubiquitin protein ligase activity, protein ubiquitination
XLOC_007207	GRMZM2G103250	10	70287670	70291514	8.50064	18.255	1.10265	5e-05	0.00274723	yes	up	pentatricopeptide repeat-containing chloroplastic	GO:0005675, GO:0000079, GO:0006281, GO:0006357, GO:0007049, GO:0016556	holo TFIIH complex, regulation of cyclin-dependent protein serine/threonine kinase activity, DNA repair, regulation of transcription from RNA polymerase II promoter, cell cycle, mRNA modification
XLOC_007245	GRMZM2G411691	10	75157805	75167231	0.939718	2.93537	1.64324	0.0008	0.0276637	yes	up	PREDICTED: protein YLS9-like	GO:0016021	integral component of membrane
XLOC_008831	GRMZM2G089721	10	91099029	91101453	1.76114	3.98255	1.17718	0.00015	0.00721505	yes	up	zinc finger ZAT5-like	GO:0046872	metal ion binding
XLOC_008844	GRMZM2G343291	10	93153397	93155033	0.170162	0.890625	2.38791	5e-05	0.00274723	yes	up	sulfur-rich thionin
XLOC_007428	-	10	94855948	94876676	0.393446	1.14816	1.54509	0.0005	0.019442	yes	up	hypothetical protein
XLOC_008858	-	10	94876749	94880577	0.154301	0.553421	1.84263	0.00015	0.00721505	yes	up	hypothetical protein SORBI_006G006700
XLOC_007430	GRMZM2G142680	10	94978497	94982737	0.238688	0.619404	1.37575	0.00075	0.0263943	yes	up	disease resistance RPP13 3	GO:0043531	ADP binding
XLOC_009734	-	10	96196699	96201705	0.060475	0.24597	2.02407	0.0002	0.00923655	yes	up	Opie1 gag	GO:0003676, GO:0008270, GO:0015074	nucleic acid binding, zinc ion binding, DNA integration
XLOC_009014	GRMZM2G014022	10	114528451	114531722	19.0286	45.7909	1.26689	5e-05	0.00274723	yes	up	probable F-box At1g60180	GO:0016021	integral component of membrane
XLOC_007607	GRMZM2G059042	10	115492775	115494580	1.82315	3.88661	1.09208	0.00095	0.0318984	yes	up	U-box domain-containing 27-like	GO:0004842, GO:0016874, GO:0016567	ubiquitin-protein transferase activity, ligase activity, protein ubiquitination
XLOC_009198	GRMZM2G005939	10	127383060	127387700	1.1428	5.12788	2.16579	5e-05	0.00274723	yes	up	transcription factor bHLH113-like	GO:0005634, GO:0001046, GO:0001228, GO:0046983, GO:0006366, GO:0045944	nucleus, core promoter sequence-specific DNA binding, transcriptional activator activity, RNA polymerase II transcription regulatory region sequence-specific binding, protein dimerization activity, transcription from RNA polymerase II promoter, positive regulation of transcription from RNA polymerase II promoter
XLOC_009199	GRMZM2G005633	10	127392327	127393918	1.84324	4.59445	1.31765	5e-05	0.00274723	yes	up	chitinase	GO:0004568, GO:0008061, GO:0005975, GO:0006032, GO:0016998	chitinase activity, chitin binding, carbohydrate metabolic process, chitin catabolic process, cell wall macromolecule catabolic process	EC:3.2.1.14
XLOC_009293	GRMZM2G404367,GRMZM2G404375	10	134006734	134014875	5.772	13.9854	1.27678	5e-05	0.00274723	yes	up	ribonuclease J isoform X2	GO:0009507, GO:0003677, GO:0003723, GO:0046872, GO:0015979, GO:0045333	chloroplast, DNA binding, RNA binding, metal ion binding, photosynthesis, cellular respiration
XLOC_009340	GRMZM2G301485	10	137124858	137126235	0.502763	1.77498	1.81985	5e-05	0.00274723	yes	up	heat stress transcription factor B-2a-like	GO:0005634, GO:0005737, GO:0003700, GO:0043565, GO:0006351, GO:0009644, GO:0042542, GO:0045892	nucleus, cytoplasm, transcription factor activity, sequence-specific DNA binding, sequence-specific DNA binding, transcription, DNA-templated, response to high light intensity, response to hydrogen peroxide, negative regulation of transcription, DNA-templated
XLOC_009481	GRMZM2G085236	10	144340204	144347836	0.418576	0.974412	1.21904	0.0008	0.0276637	yes	up	---NA---
