# Supplementary material for: Transcriptome Analysis of Flowering Time Genes under Drought Stress in Maize Leaves
Source: Front Plant Sci. 2017 Mar 1;8:267. doi: 10.3389/fpls.2017.00267 (PMC5331056; doi:10.3389/fpls.2017.00267)
Supplement: Table S2 — List of differentially expressed isoforms. [file Table2.XLSX]

## Sheet: Sheet1
Table S2. List of differentially expressed isoforms
Sample ID	Chr.	Start	End	Width	Gene ID	Gene short name	Class code	Nearest_ref_id	Length	Contained in transcripts	Gene log2 fold change	Gene q_value	Gene significant	Status	Expression value under control	Expression value under drought	Isoform log2_fold_change	up/down	Isoform p_value	Isoform q_value	Isoform significant	IF1	IF2	dIF	Sequence Description	GO Accession	GO Names	Enzyme Codes	ESI	MEE	MESI	ISI	A5	A3	ATSS	ATTS	ESI.start	ESI.end	MEE.start	MEE.end	MESI.start	MESI.end	ISI.start	ISI.end	A5.start	A5.end	A3.start	A3.end	ATSS.start
TCONS_00009568	1	71152240	71155528	3289	XLOC_004044	GRMZM5G862467	=	GRMZM5G862467_T01	1476	NA	4.35269	0.00274723	yes	OK	0.125339	1.60724	3.68068	up	5e-05	0.00732577	yes	84.3716	52.9542	-31.4174	MOB kinase activator-like 1A	GO:0016301, GO:0016310	kinase activity, phosphorylation	0	0	0	0	0	1	0	0	0	NA	NA	NA	NA	NA	NA	NA	NA	71152945	71153563	NA	NA	NA
TCONS_00000266	1	6408807	6413467	4661	XLOC_000113	zma-MIR528a	=	zma-MIR528a	4660	NA	2.12848	0.463797	no	OK	0.21352	5.58127	4.70815	up	5e-05	0.00732577	yes	5.7079	34.1218	28.4139	retrotransposon Ty1-copia subclass	GO:0009536, GO:0016020, GO:0003677, GO:0008270, GO:0006310, GO:0015074	plastid, membrane, DNA binding, zinc ion binding, DNA recombination, DNA integration	0	0	0	0	0	0	0	0	0	NA	NA	NA	NA	NA	NA	NA	NA	NA	NA	NA	NA	NA
TCONS_00012963	1	248200541	248212462	11922	XLOC_005549	GRMZM2G408967	=	GRMZM2G408967_T01	2099	NA	0.38466	0.545496	no	OK	22.9073	48.3365	1.0773	up	0.0004	0.0420327	yes	42.6114	68.8705	26.2591	uncharacterized protein LOC100274988	0	0	0	0	0	0	1	1	0	0	1	NA	NA	NA	NA	NA	NA	248209573;248209730	248209667;248209813	248211647	248212190	NA	NA	NA
TCONS_00020671	10	127383060	127387700	4641	XLOC_009198	GRMZM2G005939	=	GRMZM2G005939_T01	1772	NA	2.16579	0.00274723	yes	OK	0.833707	2.65189	1.66941	up	0.00035	0.0384832	yes	72.953	51.7151	-21.2379	transcription factor bHLH113-like	GO:0005634, GO:0001046, GO:0001228, GO:0046983, GO:0006366, GO:0045944	nucleus, core promoter sequence-specific DNA binding, transcriptional activator activity, RNA polymerase II transcription regulatory region sequence-specific binding, protein dimerization activity, transcription from RNA polymerase II promoter, positive regulation of transcription from RNA polymerase II promoter	0	0	0	0	0	1	0	0	0	NA	NA	NA	NA	NA	NA	NA	NA	127384052	127384109	NA	NA	NA
TCONS_00013819	1	276495575	276498832	3258	XLOC_005910	GRMZM2G099944	=	GRMZM2G099944_T01	2121	NA	2.06799	0.00274723	yes	OK	0.513961	1.64314	1.67672	up	5e-05	0.00732577	yes	87.6177	66.8049	-20.8128	tubulin beta-7 chain	GO:0005737, GO:0005874, GO:0003924, GO:0005200, GO:0005525, GO:0007018, GO:0008152	cytoplasm, microtubule, GTPase activity, structural constituent of cytoskeleton, GTP binding, microtubule-based movement, metabolic process	EC:3.6.1, EC:3.6.1.15	0	0	0	0	0	0	0	0	NA	NA	NA	NA	NA	NA	NA	NA	NA	NA	NA	NA	NA
TCONS_00057748	5	79894402	79898446	4045	XLOC_025750	GRMZM2G062885	=	GRMZM2G062885_T01	2537	NA	1.96922	0.00274723	yes	OK	4.30653	13.2574	1.6222	up	0.00015	0.0192759	yes	86.5385	68.0369	-18.5016	CHLOROPLAST IMPORT APPARATUS 2 isoform X2	GO:0009536	plastid	0	0	0	0	0	0	0	0	0	NA	NA	NA	NA	NA	NA	NA	NA	NA	NA	NA	NA	NA
TCONS_00006222	1	269100967	269103693	2727	XLOC_002665	GRMZM2G047055	=	GRMZM2G047055_T01	1935	NA	1.97379	0.00274723	yes	OK	20.9964	67.0751	1.67564	up	5e-05	0.00732577	yes	89.2359	72.5746	-16.6613	actin-1	GO:0005737, GO:0005856, GO:0005524	cytoplasm, cytoskeleton, ATP binding	0	0	0	0	0	0	0	0	0	NA	NA	NA	NA	NA	NA	NA	NA	NA	NA	NA	NA	NA
TCONS_00037432	3	187667967	187670235	2269	XLOC_016780	GRMZM2G042364	=	GRMZM2G042364_T02	1720	NA	2.63278	0.00274723	yes	OK	0.738341	3.73756	2.33974	up	5e-05	0.00732577	yes	86.9183	70.9408	-15.9775	WAT1-related At5g07050	GO:0005886, GO:0016021, GO:0022857, GO:0055085	plasma membrane, integral component of membrane, transmembrane transporter activity, transmembrane transport	0	0	0	0	0	1	0	0	0	NA	NA	NA	NA	NA	NA	NA	NA	187668286	187668342	NA	NA	NA
TCONS_00002613	1	90223826	90226112	2287	XLOC_001117	GRMZM2G154580	=	GRMZM2G154580_T01	2286	NA	2.00106	0.00274723	yes	OK	8.36439	48.4927	2.53544	up	5e-05	0.00732577	yes	32.5143	47.0908	14.5765	two-component response regulator-like PRR37	GO:0005634, GO:0009416, GO:0009909	nucleus, response to light stimulus, regulation of flower development	0	0	0	0	1	0	0	0	0	NA	NA	NA	NA	NA	NA	90224711	90225701	NA	NA	NA	NA	NA
TCONS_00006218	1	269089055	269092027	2973	XLOC_002664	GRMZM2G046849	=	GRMZM2G046849_T01	1943	NA	1.35663	0.00274723	yes	OK	17.6857	38.3141	1.1153	up	5e-05	0.00732577	yes	89.3732	75.6063	-13.7669	UV-B-induced chloroplastic-like	GO:0009536	plastid	0	0	0	0	0	0	1	0	0	NA	NA	NA	NA	NA	NA	NA	NA	NA	NA	269090663	269090732	NA
TCONS_00005823	1	256997631	256999587	1957	XLOC_002502	GRMZM2G176235	=	GRMZM2G176235_T01	1503	NA	2.05854	0.00274723	yes	OK	3.20697	11.4021	1.83002	up	5e-05	0.00732577	yes	90.3614	77.1246	-13.2368	unknown	0	0	0	0	0	0	0	1	0	1	1	NA	NA	NA	NA	NA	NA	NA	NA	256998033	256998611	NA	NA	256997632
TCONS_00002452	1	81787075	81788381	1307	XLOC_001040	GRMZM2G044383	=	GRMZM2G044383_T01	1306	NA	0.953171	0.0251115	yes	OK	3.0822	6.8631	1.1549	up	0.0001	0.0137073	yes	86.9379	99.9851	13.0472	probable glutathione S-transferase GSTU6	GO:0005737, GO:0004364, GO:0006749, GO:0009407	cytoplasm, glutathione transferase activity, glutathione metabolic process, toxin catabolic process	EC:2.5.1.18	0	0	0	1	0	0	0	0	NA	NA	NA	NA	NA	NA	81787830	81787907	NA	NA	NA	NA	NA
TCONS_00042432	3	184334213	184338228	4016	XLOC_018909	GRMZM2G027478	=	GRMZM2G027478_T02	817	NA	2.98589	0.00274723	yes	OK	52.474	358.612	2.77275	up	5e-05	0.00732577	yes	94.6091	81.6155	-12.9936	hypothetical protein	GO:0005634, GO:0003677, GO:0008270, GO:0009658, GO:0010264, GO:0045893	nucleus, DNA binding, zinc ion binding, chloroplast organization, myo-inositol hexakisphosphate biosynthetic process, positive regulation of transcription, DNA-templated	0	0	0	0	0	0	0	1	0	NA	NA	NA	NA	NA	NA	NA	NA	NA	NA	NA	NA	184338119
TCONS_00099050	9	154607446	154611173	3728	XLOC_044000	GRMZM2G064563	=	GRMZM2G064563_T01	2261	NA	0.851946	0.0110677	yes	OK	2.6004	6.08973	1.22765	up	0.00035	0.0384832	yes	43.1176	55.9435	12.8259	molybdate-anion transporter	GO:0016021, GO:0016023, GO:0015098, GO:0015689	integral component of membrane, cytoplasmic, membrane-bounded vesicle, molybdate ion transmembrane transporter activity, molybdate ion transport	0	0	0	0	1	1	1	0	0	NA	NA	NA	NA	NA	NA	154608184	154608299	154609545	154610106	154609226	154609457	NA
TCONS_00093938	9	115786739	115795356	8618	XLOC_041858	GRMZM2G004483	=	GRMZM2G004483_T01	1088	TCONS_00093937	1.39846	0.00274723	yes	OK	23.5749	74.9771	1.6692	up	5e-05	0.00732577	yes	61.7231	74.464	12.7409	two-component response regulator-like PRR37	GO:0005634, GO:0009416, GO:0009909	nucleus, response to light stimulus, regulation of flower development	0	0	0	0	0	0	0	1	1	NA	NA	NA	NA	NA	NA	NA	NA	NA	NA	NA	NA	115786740
TCONS_00025909	2	186763800	186770075	6276	XLOC_011528	GRMZM2G001973	=	GRMZM2G001973_T01	2414	NA	1.99645	0.00274723	yes	OK	4.76136	16.0387	1.75212	up	5e-05	0.00732577	yes	78.2263	66.0388	-12.1875	remorin -like	0	0	0	0	0	0	0	0	1	0	1	NA	NA	NA	NA	NA	NA	NA	NA	NA	NA	186766113	186766185	NA
TCONS_00006332	1	273852127	273853789	1663	XLOC_002714	GRMZM2G131575	=	GRMZM2G131575_T01	1477	NA	1.24922	0.00274723	yes	OK	38.7027	79.5494	1.03942	up	5e-05	0.00732577	yes	86.7844	75.0388	-11.7456	ATP synthase delta subunit family	GO:0016020, GO:0044444, GO:0046933, GO:0000226, GO:0015986, GO:0022402	membrane, cytoplasmic part, proton-transporting ATP synthase activity, rotational mechanism, microtubule cytoskeleton organization, ATP synthesis coupled proton transport, cell cycle process	EC:3.6.1, EC:3.6.1.3, EC:3.6.1.15	0	0	0	0	0	1	0	0	NA	NA	NA	NA	NA	NA	NA	NA	NA	NA	273852444	273852618	NA
TCONS_00006333	1	273852127	273853789	1663	XLOC_002714	GRMZM2G131575	=	GRMZM2G131575_T02	1346	NA	1.24922	0.00274723	yes	OK	5.89372	26.4617	2.16665	up	0.00015	0.0192759	yes	13.2157	24.9613	11.7456	ATP synthase delta subunit family	GO:0016020, GO:0044444, GO:0046933, GO:0000226, GO:0015986, GO:0022402	membrane, cytoplasmic part, proton-transporting ATP synthase activity, rotational mechanism, microtubule cytoskeleton organization, ATP synthesis coupled proton transport, cell cycle process	EC:3.6.1, EC:3.6.1.3, EC:3.6.1.15	0	0	0	0	0	0	1	0	NA	NA	NA	NA	NA	NA	NA	NA	NA	NA	NA	NA	273852128
TCONS_00068905	6	122126247	122129125	2879	XLOC_030666	GRMZM2G142409	=	GRMZM2G142409_T01	1517	NA	0.814222	0.00274723	yes	OK	47.0075	95.9876	1.02996	up	5e-05	0.00732577	yes	69.2245	80.3903	11.1658	reticulon B2	GO:0005789, GO:0016021, GO:0003676	endoplasmic reticulum membrane, integral component of membrane, nucleic acid binding	0	0	0	0	0	1	1	0	0	NA	NA	NA	NA	NA	NA	NA	NA	122126708	122127000	122127246	122127723	NA
TCONS_00001421	1	41105575	41111313	5739	XLOC_000587	GRMZM2G428391	=	GRMZM2G428391_T01	2628	NA	2.08506	0.00274723	yes	OK	16.9543	63.1286	1.89664	up	5e-05	0.00732577	yes	90.533	79.449	-11.084	heat shock cognate 70 kDa 2	GO:0005524	ATP binding	0	0	0	0	0	0	0	0	0	NA	NA	NA	NA	NA	NA	NA	NA	NA	NA	NA	NA	NA
TCONS_00059784	5	199256166	199258548	2383	XLOC_026662	GRMZM2G060837	=	GRMZM2G060837_T05	1462	NA	3.60712	0.00274723	yes	OK	0.958664	14.8363	3.95196	up	5e-05	0.00732577	yes	40.1314	50.9674	10.836	probable xyloglucan endotransglucosylase hydrolase 30	GO:0005618, GO:0016023, GO:0048046, GO:0004553, GO:0016762, GO:0010411, GO:0042546, GO:0071555	cell wall, cytoplasmic, membrane-bounded vesicle, apoplast, hydrolase activity, hydrolyzing O-glycosyl compounds, xyloglucan:xyloglucosyl transferase activity, xyloglucan metabolic process, cell wall biogenesis, cell wall organization	EC:2.4.1.207	0	0	0	1	0	1	0	0	NA	NA	NA	NA	NA	NA	199258111	199258242	NA	NA	199257307	199257402	NA
TCONS_00028949	2	19244752	19251171	6420	XLOC_012750	GRMZM2G144083	=	GRMZM2G144083_T01	3350	NA	1.50624	0.00274723	yes	OK	1.47271	4.79431	1.70285	up	5e-05	0.00732577	yes	73.322	84.0273	10.7053	probable copper-transporting ATPase HMA5	GO:0005887, GO:0009536, GO:0000166, GO:0005507, GO:0043682, GO:0008152, GO:0010043, GO:0010273, GO:0035434	integral component of plasma membrane, plastid, nucleotide binding, copper ion binding, copper-transporting ATPase activity, metabolic process, response to zinc ion, detoxification of copper ion, copper ion transmembrane transport	EC:3.6.1, EC:3.6.1.3, EC:3.6.1.15	0	0	0	0	1	1	1	0	NA	NA	NA	NA	NA	NA	NA	NA	19245561	19245566	19248143	19248174	19250983
TCONS_00038071	3	206848159	206856354	8196	XLOC_017039	GRMZM2G146913	=	GRMZM2G146913_T01	940	NA	2.13537	0.00274723	yes	OK	0.919154	3.60899	1.97322	up	0.0001	0.0137073	yes	95.1639	85.0467	-10.1172	glutathione S-transferase GSTU6	GO:0005739, GO:0004364, GO:0006749, GO:0009407	mitochondrion, glutathione transferase activity, glutathione metabolic process, toxin catabolic process	EC:2.5.1.18	0	0	0	0	0	0	1	1	NA	NA	NA	NA	NA	NA	NA	NA	NA	NA	NA	NA	206848160
TCONS_00062263	5	34773213	34775828	2616	XLOC_027631	GRMZM2G066291	=	GRMZM2G066291_T01	1504	NA	1.53743	0.00274723	yes	OK	3.61021	11.6185	1.68627	up	5e-05	0.00732577	yes	82.7527	91.7458	8.9931	PHYTOCHROME KINASE SUBSTRATE 1-like	0	0	0	0	0	0	0	1	0	1	1	NA	NA	NA	NA	NA	NA	NA	NA	34774830	34774835	NA	NA	34774963
TCONS_00011454	1	194603536	194606682	3147	XLOC_004917	GRMZM2G136534	=	GRMZM2G136534_T01	1770	NA	1.29152	0.00274723	yes	OK	5.4809	15.4323	1.49347	up	5e-05	0.00732577	yes	55.0215	63.2884	8.2669	peroxidase 51-like	GO:0005576, GO:0016021, GO:0016023, GO:0004601, GO:0020037, GO:0046872, GO:0006979, GO:0042744, GO:0055114, GO:0098869	extracellular region, integral component of membrane, cytoplasmic, membrane-bounded vesicle, peroxidase activity, heme binding, metal ion binding, response to oxidative stress, hydrogen peroxide catabolic process, oxidation-reduction process, cellular oxidant detoxification	EC:1.11.1.7	0	0	0	0	1	1	1	0	NA	NA	NA	NA	NA	NA	NA	NA	194606086	194606257	194604999	194605844	194606676
TCONS_00055532	5	4038836	4040693	1858	XLOC_024885	GRMZM2G121221	=	GRMZM2G121221_T01	1763	NA	1.83883	0.00274723	yes	OK	2.88705	8.72952	1.59631	up	5e-05	0.00732577	yes	51.6229	43.6349	-7.988	histone H1	GO:0000786, GO:0005634, GO:0003677, GO:0006334	nucleosome, nucleus, DNA binding, nucleosome assembly	0	0	0	0	1	0	0	0	0	NA	NA	NA	NA	NA	NA	4039513	4039550	NA	NA	NA	NA	NA
TCONS_00055530	5	4038836	4040693	1858	XLOC_024885	GRMZM2G121221	=	GRMZM2G121221_T03	1277	NA	1.83883	0.00274723	yes	OK	1.92761	8.27361	2.10171	up	5e-05	0.00732577	yes	34.4673	41.3561	6.8888	histone H1	GO:0000786, GO:0005634, GO:0003677, GO:0006334	nucleosome, nucleus, DNA binding, nucleosome assembly	0	0	0	0	1	0	0	0	1	NA	NA	NA	NA	NA	NA	4039254;4039513	4039349;4039550	NA	NA	NA	NA	NA
TCONS_00068546	6	107530858	107532632	1775	XLOC_030506	GRMZM2G416750	=	GRMZM2G416750_T01	1377	NA	1.05343	0.00509194	yes	OK	3.7733	8.39311	1.15338	up	5e-05	0.00732577	yes	89.6196	96.0486	6.429	ring-H2 zinc finger	GO:0016021, GO:0008270	integral component of membrane, zinc ion binding	0	0	0	0	0	0	0	1	1	NA	NA	NA	NA	NA	NA	NA	NA	NA	NA	NA	NA	107530859
TCONS_00023679	2	36945678	36948155	2478	XLOC_010499	LIP	=	GRMZM2G102183_T02	2120	NA	2.33454	0.00274723	yes	OK	8.85642	48.2203	2.44485	up	5e-05	0.00732577	yes	76.8293	82.9341	6.1048	malate glyoxysomal	GO:0009514, GO:0004474, GO:0006097, GO:0006099	glyoxysome, malate synthase activity, glyoxylate cycle, tricarboxylic acid cycle	EC:2.3.3.9	0	0	0	1	0	0	0	1	NA	NA	NA	NA	NA	NA	36947798	36947888	NA	NA	NA	NA	NA
TCONS_00064404	5	170543551	170545731	2181	XLOC_028602	GRMZM2G303964	=	GRMZM2G303964_T01	1663	TCONS_00064403	4.10578	0.00274723	yes	OK	0.70091	12.9621	4.20893	up	5e-05	0.00732577	yes	81.8056	87.8685	6.0629	U-box domain-containing 27-like	GO:0004842, GO:0016874, GO:0016567	ubiquitin-protein transferase activity, ligase activity, protein ubiquitination	0	0	0	0	0	0	0	0	1	NA	NA	NA	NA	NA	NA	NA	NA	NA	NA	NA	NA	NA
TCONS_00006376	1	274947475	274951614	4140	XLOC_002733	GRMZM2G018487	=	GRMZM2G018487_T01	2208	NA	1.17527	0.00274723	yes	OK	3.84974	9.54064	1.30933	up	5e-05	0.00732577	yes	60.2422	66.108	5.8658	probable WRKY transcription factor 21	GO:0005634, GO:0003700, GO:0005515, GO:0043565, GO:0006351, GO:0006355	nucleus, transcription factor activity, sequence-specific DNA binding, protein binding, sequence-specific DNA binding, transcription, DNA-templated, regulation of transcription, DNA-templated	0	0	0	0	0	0	0	0	0	NA	NA	NA	NA	NA	NA	NA	NA	NA	NA	NA	NA	NA
TCONS_00024566	2	97973282	97977710	4429	XLOC_010915	GRMZM2G095464	=	GRMZM2G095464_T01	1183	TCONS_00024564	1.96851	0.00274723	yes	OK	1.42254	5.19722	1.86927	up	0.00015	0.0192759	yes	86.5324	80.7799	-5.7525	unknown	0	0	0	0	0	0	0	0	0	1	1	NA	NA	NA	NA	NA	NA	NA	NA	NA	NA	NA	NA	97973283
TCONS_00028830	2	16047724	16049837	2114	XLOC_012707	GRMZM2G080274	=	GRMZM2G080274_T02	1008	NA	1.11399	0.00274723	yes	OK	63.6659	130.437	1.03476	up	5e-05	0.00732577	yes	95.7545	90.6379	-5.1166	histone H1	GO:0000786, GO:0005634, GO:0031492, GO:0006334	nucleosome, nucleus, nucleosomal DNA binding, nucleosome assembly	0	0	0	0	0	0	0	0	0	NA	NA	NA	NA	NA	NA	NA	NA	NA	NA	NA	NA	NA
TCONS_00026618	2	204892525	204894031	1507	XLOC_011796	GRMZM2G151826	=	GRMZM2G151826_T01	1066	NA	1.09428	0.00274723	yes	OK	9.33007	18.8261	1.01277	up	5e-05	0.00732577	yes	86.5715	81.8156	-4.7559	probable histone	GO:0000786, GO:0000790, GO:0003677, GO:0046982, GO:0006342	nucleosome, nuclear chromatin, DNA binding, protein heterodimerization activity, chromatin silencing	0	0	0	0	0	0	0	0	0	NA	NA	NA	NA	NA	NA	NA	NA	NA	NA	NA	NA	NA
TCONS_00020675	10	127392327	127393918	1592	XLOC_009199	GRMZM2G005633	=	GRMZM2G005633_T02	1455	NA	1.31765	0.00274723	yes	OK	1.8085	4.2982	1.24893	up	0.0002	0.0248722	yes	98.1153	93.552	-4.5633	chitinase	GO:0004568, GO:0008061, GO:0005975, GO:0006032, GO:0016998	chitinase activity, chitin binding, carbohydrate metabolic process, chitin catabolic process, cell wall macromolecule catabolic process	EC:3.2.1.14	0	0	0	0	0	0	0	1	NA	NA	NA	NA	NA	NA	NA	NA	NA	NA	NA	NA	NA
TCONS_00000374	1	9051783	9055085	3303	XLOC_000156	GRMZM2G450125	=	GRMZM2G450125_T01	2305	NA	1.11939	0.00274723	yes	OK	18.7623	38.7193	1.04522	up	0.00015	0.0192759	yes	85.9375	81.631	-4.3065	beta-amylase chloroplastic	GO:0009536, GO:0016161, GO:0000272	plastid, beta-amylase activity, polysaccharide catabolic process	EC:3.2.1.2, EC:3.2.1	0	0	0	1	0	0	1	1	NA	NA	NA	NA	NA	NA	9052388	9052431	NA	NA	NA	NA	9051784
TCONS_00044669	4	3892940	3898958	6019	XLOC_020026	GRMZM2G006480	=	GRMZM2G006480_T02	1763	NA	0.954301	0.00274723	yes	OK	33.5354	68.7717	1.03613	up	5e-05	0.00732577	yes	73.2977	77.5752	4.2775	probable aminotransferase TAT2 isoform X1	GO:0008483, GO:0030170, GO:0006520, GO:0009058	transaminase activity, pyridoxal phosphate binding, cellular amino acid metabolic process, biosynthetic process	0	0	0	0	0	0	2	1	0	NA	NA	NA	NA	NA	NA	NA	NA	NA	NA	3893380;3894026	3893499;3894071	3892941
TCONS_00054423	4	238141045	238145506	4462	XLOC_024254	GRMZM2G155370	=	GRMZM2G155370_T01	2496	NA	1.40403	0.00274723	yes	OK	6.94501	19.269	1.47223	up	5e-05	0.00732577	yes	85.7904	89.9437	4.1533	CHLOROPLAST IMPORT APPARATUS 2 isoform X2	GO:0009536	plastid	0	0	0	0	1	0	0	1	1	NA	NA	NA	NA	NA	NA	238143915	238143994	NA	NA	NA	NA	238145187
TCONS_00057064	5	53934854	53936718	1865	XLOC_025489	GRMZM2G026980	=	GRMZM2G026980_T01	1739	NA	1.21352	0.00274723	yes	OK	10.7174	26.0542	1.28156	up	5e-05	0.00732577	yes	82.505	86.4898	3.9848	probable xyloglucan endotransglucosylase hydrolase 23	GO:0005618, GO:0016023, GO:0048046, GO:0004553, GO:0016762, GO:0080039, GO:0010411, GO:0042545, GO:0042546, GO:0080022	cell wall, cytoplasmic, membrane-bounded vesicle, apoplast, hydrolase activity, hydrolyzing O-glycosyl compounds, xyloglucan:xyloglucosyl transferase activity, xyloglucan endotransglucosylase activity, xyloglucan metabolic process, cell wall modification, cell wall biogenesis, primary root development	EC:2.4.1.207, EC:2.4.1	0	0	0	0	0	0	0	0	NA	NA	NA	NA	NA	NA	NA	NA	NA	NA	NA	NA	NA
TCONS_00047147	4	159692122	159694949	2828	XLOC_021144	GRMZM2G126505	=	GRMZM2G126505_T01	2251	NA	1.21658	0.00274723	yes	OK	2.64276	6.40871	1.27799	up	5e-05	0.00732577	yes	91.4665	95.4434	3.9769	ABA 8 -hydroxylase	GO:0005789, GO:0016021, GO:0005506, GO:0010295, GO:0020037, GO:0007275, GO:0010268, GO:0016125, GO:0016132, GO:0046345, GO:0055114	endoplasmic reticulum membrane, integral component of membrane, iron ion binding, (+)-abscisic acid 8'-hydroxylase activity, heme binding, multicellular organismal development, brassinosteroid homeostasis, sterol metabolic process, brassinosteroid biosynthetic process, abscisic acid catabolic process, oxidation-reduction process	EC:1.14.13.93, EC:1.14.13	0	0	0	0	0	0	0	0	NA	NA	NA	NA	NA	NA	NA	NA	NA	NA	NA	NA	NA
TCONS_00036407	3	149591241	149594172	2932	XLOC_016343	GRMZM2G106945	=	GRMZM2G106945_T01	894	NA	1.32638	0.00274723	yes	OK	19.258	45.8877	1.25265	up	5e-05	0.00732577	yes	75.2977	71.5462	-3.7515	polcalcin Jun o 2	GO:0005739, GO:0005509	mitochondrion, calcium ion binding	0	0	0	0	0	0	1	1	1	NA	NA	NA	NA	NA	NA	NA	NA	NA	NA	149592868	149593136	149591242
TCONS_00075923	7	38552448	38568332	15885	XLOC_033849	GRMZM2G068519	=	GRMZM2G068519_T01	984	TCONS_00075924	2.04192	0.00274723	yes	OK	4.93251	18.9908	1.9449	up	5e-05	0.00732577	yes	47.2562	44.1828	-3.0734	TPA: hypothetical protein ZEAMMB73_436523	0	0	0	0	0	0	0	1	0	0	1	NA	NA	NA	NA	NA	NA	NA	NA	38552850	38553417	NA	NA	NA
TCONS_00061134	5	4101243	4102794	1552	XLOC_027175	GRMZM2G003002	=	GRMZM2G003002_T01	1452	NA	1.66493	0.00274723	yes	OK	12.053	36.8634	1.61279	up	5e-05	0.00732577	yes	86.4349	83.3672	-3.0677	histone H1	GO:0000786, GO:0005634, GO:0003677, GO:0006334	nucleosome, nucleus, DNA binding, nucleosome assembly	0	0	0	0	1	0	0	0	0	NA	NA	NA	NA	NA	NA	4101802	4101842	NA	NA	NA	NA	NA
TCONS_00034474	3	10690422	10692474	2053	XLOC_015432	GRMZM2G479038	=	GRMZM2G479038_T01	2006	NA	3.28033	0.00274723	yes	OK	1.26018	12.6591	3.32847	up	5e-05	0.00732577	yes	82.5606	85.362	2.8014	cytokinin-O-glucosyltransferase 3	GO:0043231, GO:0008194, GO:0016758, GO:0009813, GO:0052696	intracellular membrane-bounded organelle, UDP-glycosyltransferase activity, transferase activity, transferring hexosyl groups, flavonoid biosynthetic process, flavonoid glucuronidation	0	0	0	0	1	0	0	0	1	NA	NA	NA	NA	NA	NA	10691811	10691932	NA	NA	NA	NA	NA
TCONS_00087947	8	17665205	17666030	826	XLOC_039037	GRMZM2G171912	=	GRMZM2G171912_T01	610	NA	1.61619	0.00274723	yes	OK	4.69075	13.9961	1.57714	up	5e-05	0.00732577	yes	96.3862	93.812	-2.5742	transcription factor HY5-like	GO:0005739, GO:0009536, GO:0003700, GO:0043565, GO:0006355	mitochondrion, plastid, transcription factor activity, sequence-specific DNA binding, sequence-specific DNA binding, regulation of transcription, DNA-templated	0	0	0	0	0	0	1	0	0	NA	NA	NA	NA	NA	NA	NA	NA	NA	NA	17665760	17665778	NA
TCONS_00042023	3	171792048	171795707	3660	XLOC_018740	GRMZM2G039365	=	GRMZM2G039365_T06	1500	NA	1.75403	0.00274723	yes	OK	4.10047	14.443	1.81651	up	5e-05	0.00732577	yes	49.3324	51.5159	2.1835	bidirectional sugar transporter SWEET1a	GO:0005783, GO:0005887, GO:0016023, GO:0051119, GO:0034219	endoplasmic reticulum, integral component of plasma membrane, cytoplasmic, membrane-bounded vesicle, sugar transmembrane transporter activity, carbohydrate transmembrane transport	0	0	0	0	0	1	2	1	0	NA	NA	NA	NA	NA	NA	NA	NA	171793193	171793245	171793788;171795234	171793945;171795248	171795701
TCONS_00073486	6	142501767	142506498	4732	XLOC_032601	GRMZM2G137535	=	GRMZM2G137535_T01	2021	NA	1.30007	0.00274723	yes	OK	31.7959	79.766	1.32693	up	5e-05	0.00732577	yes	95.843	97.644	1.801	lichenase-2 precursor	GO:0016023, GO:0042972, GO:0005975	cytoplasmic, membrane-bounded vesicle, licheninase activity, carbohydrate metabolic process	EC:3.2.1.73	0	0	0	0	0	1	0	0	NA	NA	NA	NA	NA	NA	NA	NA	NA	NA	142503388	142504027	NA
TCONS_00057947	5	92841737	92843574	1838	XLOC_025843	GRMZM2G120320	=	GRMZM2G120320_T01	1703	NA	1.07076	0.00274723	yes	OK	20.9346	44.7499	1.096	up	5e-05	0.00732577	yes	94.7653	96.4375	1.6722	WRKY transcription factor	GO:0005634, GO:0003700, GO:0043565, GO:0006355, GO:0006952, GO:0009685	nucleus, transcription factor activity, sequence-specific DNA binding, sequence-specific DNA binding, regulation of transcription, DNA-templated, defense response, gibberellin metabolic process	0	0	0	0	0	0	0	0	0	NA	NA	NA	NA	NA	NA	NA	NA	NA	NA	NA	NA	NA
TCONS_00000241	1	5524394	5526067	1674	XLOC_000098	GRMZM2G055704	=	GRMZM2G055704_T01	1423	NA	1.31068	0.00274723	yes	OK	5.29658	13.3606	1.33485	up	5e-05	0.00732577	yes	90.3607	91.888	1.5273	heavy metal-associated domain containing expressed	GO:0005737, GO:0046914, GO:0030001, GO:0046916	cytoplasm, transition metal ion binding, metal ion transport, cellular transition metal ion homeostasis	0	0	0	0	0	0	0	0	0	NA	NA	NA	NA	NA	NA	NA	NA	NA	NA	NA	NA	NA
TCONS_00015300	10	2435010	2440394	5385	XLOC_006786	GRMZM2G151903	=	GRMZM2G151903_T02	2209	NA	1.24384	0.00274723	yes	OK	63.5057	147.068	1.21153	up	0.0002	0.0248722	yes	68.5132	66.9956	-1.5176	MATE efflux family	GO:0016021, GO:0015238, GO:0015297, GO:0006855	integral component of membrane, drug transmembrane transporter activity, antiporter activity, drug transmembrane transport	0	0	0	0	2	0	0	1	0	NA	NA	NA	NA	NA	NA	24356222438069	24357662438210	NA	NA	NA	NA	2435011
TCONS_00028802	2	15877047	15879722	2676	XLOC_012697	GRMZM2G164318	=	GRMZM2G164318_T01	1584	NA	1.74893	0.00274723	yes	OK	1.95563	6.48274	1.72897	up	5e-05	0.00732577	yes	90.2735	89.0335	-1.24	carotenoid hydroxylase	GO:0016021, GO:0005506, GO:0016491, GO:0006633, GO:0055114	integral component of membrane, iron ion binding, oxidoreductase activity, fatty acid biosynthetic process, oxidation-reduction process	0	0	0	0	0	1	0	1	1	NA	NA	NA	NA	NA	NA	NA	NA	15878045	15878122	NA	NA	15879464
TCONS_00098027	9	134973688	134974579	892	XLOC_043617	GRMZM2G033846	=	GRMZM2G033846_T01	891	NA	3.69537	0.00274723	yes	OK	4.0077	51.2689	3.67724	up	5e-05	0.00732577	yes	97.2452	96.0309	-1.2143	caltractin	GO:0005829, GO:0005509	cytosol, calcium ion binding	0	0	0	0	1	0	0	0	0	NA	NA	NA	NA	NA	NA	134974233	134974352	NA	NA	NA	NA	NA
TCONS_00022716	2	10000080	10001081	1002	XLOC_010113	GRMZM2G007256	=	GRMZM2G007256_T01	797	NA	2.06129	0.00274723	yes	OK	6.1614	26.0092	2.07769	up	5e-05	0.00732577	yes	84.4116	85.3766	0.965	---NA---	0	0	0	0	0	0	0	0	0	0	0	NA	NA	NA	NA	NA	NA	NA	NA	NA	NA	NA	NA	NA
TCONS_00020282	10	114528451	114531722	3272	XLOC_009014	GRMZM2G014022	=	GRMZM2G014022_T01	1351	NA	1.26689	0.00274723	yes	OK	17.9394	42.7297	1.25211	up	5e-05	0.00732577	yes	94.276	93.3148	-0.9612	probable F-box At1g60180	GO:0016021	integral component of membrane	0	0	0	0	0	0	0	1	1	NA	NA	NA	NA	NA	NA	NA	NA	NA	NA	NA	NA	114531364
TCONS_00058088	5	112669914	112675317	5404	XLOC_025919	GRMZM2G137046	=	GRMZM2G137046_T01	861	NA	1.95794	0.00274723	yes	OK	11.8761	45.7239	1.94488	up	5e-05	0.00732577	yes	89.6587	88.8512	-0.8075	transcription factor HY5-like	GO:0005622, GO:0003690, GO:0003700, GO:0043565, GO:0006406, GO:0008284, GO:0009737, GO:0009740, GO:0009909, GO:0010074, GO:0010099, GO:0010224, GO:0019722, GO:0031539, GO:0042753, GO:0043687, GO:0045893, GO:0051276	intracellular, double-stranded DNA binding, transcription factor activity, sequence-specific DNA binding, sequence-specific DNA binding, mRNA export from nucleus, positive regulation of cell proliferation, response to abscisic acid, gibberellic acid mediated signaling pathway, regulation of flower development, maintenance of meristem identity, regulation of photomorphogenesis, response to UV-B, c…	0	0	0	0	0	0	1	1	0	NA	NA	NA	NA	NA	NA	NA	NA	NA	NA	112670509	112670695	112669915
TCONS_00002367	1	77901668	77919098	17431	XLOC_000990	GRMZM2G703641	=	GRMZM2G703641_T01	732	NA	1.70114	0.00274723	yes	OK	24.5162	80.3359	1.71231	up	5e-05	0.00732577	yes	98.4634	99.2289	0.7655	TPA: hypothetical protein ZEAMMB73_071112	0	0	0	0	0	0	1	0	0	1	1	NA	NA	NA	NA	NA	NA	77906367	77906548	NA	NA	NA	NA	77901669
TCONS_00003885	1	187432433	187435108	2676	XLOC_001709	GRMZM2G441903	=	GRMZM2G441903_T01	1818	TCONS_00003886	1.01128	0.00274723	yes	OK	45.742	91.5469	1.00099	up	5e-05	0.00732577	yes	96.1862	95.5029	-0.6833	multiple stress-responsive zinc-finger ISAP1	GO:0003677, GO:0008270	DNA binding, zinc ion binding	0	0	0	0	0	0	0	0	1	NA	NA	NA	NA	NA	NA	NA	NA	NA	NA	NA	NA	NA
TCONS_00065372	5	200705193	200707991	2799	XLOC_029004	GRMZM2G179147	=	GRMZM2G179147_T02	2315	NA	4.13562	0.00274723	yes	OK	1.10659	19.5775	4.145	up	5e-05	0.00732577	yes	97.7087	98.3468	0.6381	ABA 8 -hydroxylase	GO:0005789, GO:0016021, GO:0005506, GO:0010295, GO:0020037, GO:0007275, GO:0010268, GO:0016125, GO:0016132, GO:0046345, GO:0055114	endoplasmic reticulum membrane, integral component of membrane, iron ion binding, (+)-abscisic acid 8'-hydroxylase activity, heme binding, multicellular organismal development, brassinosteroid homeostasis, sterol metabolic process, brassinosteroid biosynthetic process, abscisic acid catabolic process, oxidation-reduction process	EC:1.14.13.93, EC:1.14.13	0	0	0	0	0	0	0	0	NA	NA	NA	NA	NA	NA	NA	NA	NA	NA	NA	NA	NA
TCONS_00075659	7	20903389	20905225	1837	XLOC_033719	GRMZM2G079632	=	GRMZM2G079632_T01	1718	NA	1.93307	0.00274723	yes	OK	4.16235	15.8108	1.92544	up	5e-05	0.00732577	yes	94.2088	93.712	-0.4968	NAC domain-containing 67-like	GO:0005634, GO:0003677, GO:0006351, GO:0006355	nucleus, DNA binding, transcription, DNA-templated, regulation of transcription, DNA-templated	0	0	0	0	0	1	0	0	0	NA	NA	NA	NA	NA	NA	NA	NA	20904298	20904405	NA	NA	NA
TCONS_00070792	6	3975564	3977446	1883	XLOC_031455	GRMZM2G175995	=	GRMZM2G175995_T01	657	TCONS_00070791	1.5382	0.00274723	yes	OK	8.47597	24.74	1.5454	up	5e-05	0.00732577	yes	91.6057	92.0634	0.4577	auxin regulated gene involved in organ size 5	GO:0016021	integral component of membrane	0	0	0	0	0	0	0	1	1	NA	NA	NA	NA	NA	NA	NA	NA	NA	NA	NA	NA	3977389
TCONS_00013788	1	276218719	276230903	12185	XLOC_005905	GRMZM2G011367	=	GRMZM2G011367_T01	366	NA	1.69862	0.00274723	yes	OK	86.3844	281.006	1.70176	up	5e-05	0.00732577	yes	98.7207	98.9357	0.215	TPA: hypothetical protein ZEAMMB73_012793	0	0	0	0	0	0	0	0	0	1	1	NA	NA	NA	NA	NA	NA	NA	NA	NA	NA	NA	NA	276230843
TCONS_00011208	1	184272688	184277348	4661	XLOC_004799	GRMZM2G024668	=	GRMZM2G024668_T01	2550	NA	2.18367	0.00274723	yes	OK	3.11501	14.1808	2.18663	up	5e-05	0.00732577	yes	97.383	97.5833	0.2003	heat shock 90	GO:0005737, GO:0005524, GO:0051082, GO:0006457, GO:0006950	cytoplasm, ATP binding, unfolded protein binding, protein folding, response to stress	0	0	0	0	1	0	0	0	0	NA	NA	NA	NA	NA	NA	184277167	184277206	NA	NA	NA	NA	NA
TCONS_00026072	2	190220896	190223190	2295	XLOC_011589	GRMZM2G134334	=	GRMZM2G134334_T01	1214	TCONS_00026071	1.09522	0.00274723	yes	OK	84.7468	181.307	1.09721	up	5e-05	0.00732577	yes	99.5171	99.6543	0.1372	partial	GO:0003677, GO:0008270	DNA binding, zinc ion binding	0	0	0	0	0	0	0	1	1	NA	NA	NA	NA	NA	NA	NA	NA	NA	NA	NA	NA	190220897
TCONS_00006908	1	288803886	288805620	1735	XLOC_002949	GRMZM2G164020	=	GRMZM2G164020_T02	1622	NA	1.9816	0.00274723	yes	OK	10.6339	41.9397	1.97965	up	5e-05	0.00732577	yes	98.1268	97.9938	-0.133	histone H1	GO:0000786, GO:0005634, GO:0003677, GO:0006334	nucleosome, nucleus, DNA binding, nucleosome assembly	0	0	0	0	1	0	0	0	1	NA	NA	NA	NA	NA	NA	288805141	288805331	NA	NA	NA	NA	NA
TCONS_00063167	5	74436008	74438352	2345	XLOC_028003	GRMZM2G371167	=	GRMZM2G371167_T01	978	TCONS_00063166	2.18341	0.00274723	yes	OK	47.8255	216.969	2.18164	up	5e-05	0.00732577	yes	98.8028	98.6815	-0.1213	---NA---	0	0	0	0	0	0	0	0	0	1	1	NA	NA	NA	NA	NA	NA	NA	NA	NA	NA	NA	NA	74438004
TCONS_00074336	6	161647239	161648156	918	XLOC_032944	GRMZM2G090245	=	GRMZM2G090245_T01	917	NA	2.15804	0.00274723	yes	OK	70.966	316.43	2.15669	up	5e-05	0.00732577	yes	98.5564	98.4638	-0.0926	Germin 8-14	GO:0005576, GO:0005618, GO:0016023, GO:0030145, GO:0045735, GO:0046564, GO:0033609	extracellular region, cell wall, cytoplasmic, membrane-bounded vesicle, manganese ion binding, nutrient reservoir activity, oxalate decarboxylase activity, oxalate metabolic process	EC:4.1.1.2	0	0	0	1	0	0	0	0	NA	NA	NA	NA	NA	NA	161647539	161647695	NA	NA	NA	NA	NA
TCONS_00081470	7	147345988	147351302	5315	XLOC_036194	GRMZM2G422955	=	GRMZM2G422955_T01	5314	NA	2.12227	0.00274723	yes	OK	0.109493	0.474335	2.11507	up	0.0003	0.0339539	yes	17.6247	17.537	-0.0877	---NA---	0	0	0	0	0	0	0	0	0	0	0	NA	NA	NA	NA	NA	NA	NA	NA	NA	NA	NA	NA	NA
TCONS_00095156	9	151514436	151518716	4281	XLOC_042345	GRMZM2G087901	=	GRMZM2G087901_T02	2032	NA	1.15553	0.00274723	yes	OK	29.3856	65.422	1.15467	up	5e-05	0.00732577	yes	99.268	99.2084	-0.0596	sucrose transporter 1	GO:0005887, GO:0005364, GO:0008506, GO:0042950, GO:0005985, GO:0009846, GO:0015768, GO:0015770, GO:0042948, GO:0055085	integral component of plasma membrane, maltose:proton symporter activity, sucrose:proton symporter activity, salicin transmembrane transporter activity, sucrose metabolic process, pollen germination, maltose transport, sucrose transport, salicin transport, transmembrane transport	0	0	0	0	0	1	0	0	0	NA	NA	NA	NA	NA	NA	NA	NA	151517438	151517465	NA	NA	NA
TCONS_00077041	7	125439137	125444197	5061	XLOC_034315	GRMZM2G162598	j	GRMZM2G162598_T01	3509	NA	1.35319	0.00274723	yes	OK	0.283753	1.93964	2.77308	up	0.0003	0.0339539	yes	19.253	51.5145	32.2615	remorin -like	0	0	0	0	0	0	1	0	0	1	0	NA	NA	NA	NA	NA	NA	125442634	125443462	NA	NA	NA	NA	125439138
TCONS_00068745	6	115257374	115261255	3882	XLOC_030592	GRMZM2G025322	j	GRMZM2G025322_T01	1650	NA	0.975046	0.00274723	yes	OK	1.62339	26.914	4.05127	up	0.0004	0.0420327	yes	3.4329	28.9537	25.5208	peptide methionine sulfoxide reductase msrB	GO:0009570, GO:0033743, GO:0006979, GO:0030091, GO:0055114	chloroplast stroma, peptide-methionine (R)-S-oxide reductase activity, response to oxidative stress, protein repair, oxidation-reduction process	EC:1.8.4, EC:1.8.4.12	0	0	0	1	0	0	0	0	NA	NA	NA	NA	NA	NA	115260372	115260932	NA	NA	NA	NA	NA
TCONS_00096926	9	85129490	85133887	4398	XLOC_043136	GRMZM2G140355	j	GRMZM2G140355_T01	3916	NA	0.972087	0.174947	no	OK	0.57936	3.31391	2.516	up	5e-05	0.00732577	yes	10.5395	30.7316	20.1921	transcription factor HY5	GO:0005634, GO:0003690, GO:0003700, GO:0043565, GO:0006406, GO:0008284, GO:0009737, GO:0009740, GO:0009909, GO:0010074, GO:0010099, GO:0010224, GO:0019722, GO:0031539, GO:0042753, GO:0043687, GO:0045893, GO:0051276	nucleus, double-stranded DNA binding, transcription factor activity, sequence-specific DNA binding, sequence-specific DNA binding, mRNA export from nucleus, positive regulation of cell proliferation, response to abscisic acid, gibberellic acid mediated signaling pathway, regulation of flower development, maintenance of meristem identity, regulation of photomorphogenesis, response to UV-B, calcium…	0	0	0	0	1	0	0	0	0	NA	NA	NA	NA	NA	NA	85130427	85132718	NA	NA	NA	NA	NA
TCONS_00090928	8	162918360	162924550	6191	XLOC_040336	GRMZM2G061419	j	GRMZM2G061419_T01	3940	NA	0.574632	0.154761	no	OK	1.2453	4.61357	1.88939	up	0.00045	0.0462622	yes	12.5971	31.3367	18.7396	ribonuclease H At1g65750	GO:0016021, GO:0008120, GO:0006679	integral component of membrane, ceramide glucosyltransferase activity, glucosylceramide biosynthetic process	EC:2.4.1.80, EC:2.4.1	0	0	0	2	0	0	0	0	NA	NA	NA	NA	NA	NA	1.6292e+17	1.62921e+17	NA	NA	NA	NA	NA
TCONS_00057747	5	79894402	79898446	4045	XLOC_025750	GRMZM2G062885	j	GRMZM2G062885_T01	3849	NA	1.96922	0.00274723	yes	OK	0.669898	6.22819	3.2168	up	5e-05	0.00732577	yes	13.4614	31.963	18.5016	CHLOROPLAST IMPORT APPARATUS 2 isoform X2	GO:0009536	plastid	0	0	0	0	1	0	0	0	0	NA	NA	NA	NA	NA	NA	79896195	79897508	NA	NA	NA	NA	NA
TCONS_00091201	8	167572055	167576032	3978	XLOC_040450	GRMZM2G045239	j	GRMZM2G045239_T01	2543	NA	1.76358	0.00274723	yes	OK	0.379816	2.76356	2.86316	up	0.0004	0.0420327	yes	13.9153	29.8194	15.9041	hypothetical protein ZEAMMB73_162762	0	0	0	1	0	0	1	1	0	0	0	167574989	167575067	NA	NA	NA	NA	167572463	167574043	167574324	167574362	NA	NA	NA
TCONS_00074642	6	167024320	167029667	5348	XLOC_033064	GRMZM2G163809	j	GRMZM2G163809_T02	4913	NA	1.48403	0.00274723	yes	OK	1.65052	19.6303	3.57209	up	5e-05	0.00732577	yes	4.1372	17.5905	13.4533	---NA---	0	0	0	0	0	0	2	0	1	0	0	NA	NA	NA	NA	NA	NA	167025381;167025516,167026476	167025478;167026063,167028831	NA	NA	167025163	167025169	NA
TCONS_00006469	1	276740070	276750627	10558	XLOC_002760	GRMZM2G177867	j	GRMZM2G177867_T02	4649	NA	1.57408	0.00274723	yes	OK	1.84597	6.27024	1.76415	up	5e-05	0.00732577	yes	84.3725	96.253	11.8805	phragmoplast orienting kinesin 2	GO:0005871, GO:0005874, GO:0003777, GO:0005524, GO:0008017, GO:0016887, GO:0007018, GO:0008152	kinesin complex, microtubule, microtubule motor activity, ATP binding, microtubule binding, ATPase activity, microtubule-based movement, metabolic process	EC:3.6.1, EC:3.6.1.3, EC:3.6.1.15	1	0	0	0	0	0	0	0	276740860	276740964	NA	NA	NA	NA	NA	NA	NA	NA	NA	NA	NA
TCONS_00002627	1	91197019	91202570	5552	XLOC_001123:gene:GRMZM5G846082	GRMZM5G846082	j	GRMZM5G846082_T01	3392	NA	1.62225	1	no	OK	4.85001	15.7056	1.69522	up	5e-05	0.00732577	yes	28.7967	30.2906	1.4939	transcription factor UNE10 isoform X1	0	0	0	0	0	0	1	0	1	0	0	NA	NA	NA	NA	NA	NA	91201473	91201784	NA	NA	91200473	91200476	NA
TCONS_00002614	1	90223826	90226112	2287	XLOC_001117	GRMZM2G154580	o	GRMZM2G154580_T01	1297	NA	2.00106	0.00274723	yes	OK	17.3169	54.4845	1.65366	up	5e-05	0.00732577	yes	67.3147	52.9094	-14.4053	two-component response regulator-like PRR37	GO:0005634, GO:0009416, GO:0009909	nucleus, response to light stimulus, regulation of flower development	0	0	0	0	0	0	0	0	0	NA	NA	NA	NA	NA	NA	NA	NA	NA	NA	NA	NA	NA
TCONS_00081431	7	146634160	146645073	10914	XLOC_036174:H4C14	H4C14	o	AC233865.1_FGT001	1428	NA	1.32584	1	no	OK	15.3647	44.1546	1.52294	up	5e-05	0.00732577	yes	59.0081	67.6466	8.6385	histone H4	GO:0000786, GO:0005730, GO:0005774, GO:0005794, GO:0005829, GO:0005886, GO:0009506, GO:0009507, GO:0009579, GO:0003677, GO:0046982, GO:0006334, GO:0009414	nucleosome, nucleolus, vacuolar membrane, Golgi apparatus, cytosol, plasma membrane, plasmodesma, chloroplast, thylakoid, DNA binding, protein heterodimerization activity, nucleosome assembly, response to water deprivation	0	0	0	0	0	1	0	0	1	NA	NA	NA	NA	NA	NA	NA	NA	146643838	146643977	NA	NA	NA
TCONS_00075927	7	38552448	38568332	15885	XLOC_033849	GRMZM2G068519	o	GRMZM2G068519_T01	3377	NA	2.04192	0.00274723	yes	OK	1.66183	8.70261	2.38868	up	5e-05	0.00732577	yes	15.9213	20.247	4.3257	ribosomal -like	0	0	0	1	0	0	1	0	0	0	0	38567979	38568048	NA	NA	NA	NA	38553417	38553931	NA	NA	NA	NA	NA
TCONS_00036405	3	149591241	149594172	2932	XLOC_016343	GRMZM2G106945	o	GRMZM2G106945_T01	2856	NA	1.32638	0.00274723	yes	OK	5.35185	15.8212	1.56375	up	5e-05	0.00732577	yes	20.9254	24.6677	3.7423	polcalcin Jun o 2	GO:0005739, GO:0005509	mitochondrion, calcium ion binding	0	0	0	0	0	1	0	0	0	NA	NA	NA	NA	NA	NA	NA	NA	149592321	149593060	NA	NA	NA
TCONS_00016218	10	70287670	70291514	3845	XLOC_007207	GRMZM2G103250	o	GRMZM2G103250_T01	3513	NA	1.10265	0.00274723	yes	OK	6.95162	14.8504	1.09508	up	5e-05	0.00732577	yes	81.7776	81.3498	-0.4278	pentatricopeptide repeat-containing chloroplastic	GO:0005675, GO:0000079, GO:0006281, GO:0006357, GO:0007049, GO:0016556	holo TFIIH complex, regulation of cyclin-dependent protein serine/threonine kinase activity, DNA repair, regulation of transcription from RNA polymerase II promoter, cell cycle, mRNA modification	0	0	0	0	0	0	0	0	0	NA	NA	NA	NA	NA	NA	NA	NA	NA	NA	NA	NA	NA
TCONS_00075476	7	12512386	12515684	3299	XLOC_033628	GRMZM5G815768	=	GRMZM5G815768_T01	3298	NA	-1.89018	0.0688042	no	OK	1.20014	0.430922	-1.4777	down	0.0003	0.0339539	yes	63.7897	84.902	21.1123	TPA: hypothetical protein ZEAMMB73_171892	0	0	0	0	0	0	0	0	0	0	0	NA	NA	NA	NA	NA	NA	NA	NA	NA	NA	NA	NA	NA
TCONS_00039795	3	23906022	24097603	191582	XLOC_017744	GRMZM2G011523	=	GRMZM2G011523_T06	606	NA	-4.0026	0.00274723	yes	OK	6.21437	0.634295	-3.29238	down	0.0004	0.0420327	yes	33.1403	54.2193	21.079	Bowman-Birk type wound-induced ase inhibitor WIP1 precursor	GO:0005576, GO:0004867, GO:0010951	extracellular region, serine-type endopeptidase inhibitor activity, negative regulation of endopeptidase activity	0	0	0	0	0	0	0	1	0	NA	NA	NA	NA	NA	NA	NA	NA	NA	NA	NA	NA	23957660;23958284;24096885;24097443
TCONS_00004877	1	223225650	223229063	3414	XLOC_002119	GRMZM2G450498	=	GRMZM2G450498_T01	1812	NA	-2.915	0.00274723	yes	OK	2.62629	0.270561	-3.279	down	5e-05	0.00732577	yes	82.5605	64.1502	-18.4103	methionine gamma-lyase	GO:0005829, GO:0016829, GO:0030170, GO:0006730, GO:0019458, GO:0051289	cytosol, lyase activity, pyridoxal phosphate binding, one-carbon metabolic process, methionine catabolic process via 2-oxobutanoate, protein homotetramerization	0	0	0	0	0	0	1	0	0	NA	NA	NA	NA	NA	NA	NA	NA	NA	NA	223228135	223228197	NA
TCONS_00000388	1	9428004	9432250	4247	XLOC_000163	GRMZM2G107532	=	GRMZM2G107532_T04	3222	NA	-0.727281	0.00923655	yes	OK	13.9297	6.42494	-1.11641	down	0.0004	0.0420327	yes	55.3664	42.2774	-13.089	PREDICTED: uncharacterized protein LOC100272791 isoform X2	0	0	0	1	0	0	0	0	1	0	0	9428297	9428490	NA	NA	NA	NA	NA	NA	NA	NA	9429105	9429123	NA
TCONS_00016322	10	76600001	76602213	2213	XLOC_007252	GRMZM2G042895	=	GRMZM2G042895_T01	1230	NA	-3.53234	0.00274723	yes	OK	7.50905	0.558342	-3.74941	down	5e-05	0.00732577	yes	93.343	80.3038	-13.0392	DNA binding like	GO:0005634, GO:0003677, GO:0016597, GO:0046983, GO:0008152	nucleus, DNA binding, amino acid binding, protein dimerization activity, metabolic process	0	0	0	0	0	1	0	0	0	NA	NA	NA	NA	NA	NA	NA	NA	76601015	76601030	NA	NA	NA
TCONS_00040021	3	33795817	33797209	1393	XLOC_017823	GRMZM2G178875	=	GRMZM2G178875_T01	1109	NA	-1.76486	0.00274723	yes	OK	3.32006	0.870907	-1.93062	down	0.0003	0.0339539	yes	88.992	79.3328	-9.6592	---NA---	0	0	0	0	0	0	0	0	0	0	0	NA	NA	NA	NA	NA	NA	NA	NA	NA	NA	NA	NA	NA
TCONS_00043418	3	212347465	212350131	2667	XLOC_019311	GRMZM2G003526	=	GRMZM2G003526_T01	1054	NA	-1.22839	0.00274723	yes	OK	19.2391	7.11098	-1.43592	down	0.00035	0.0384832	yes	71.0861	61.5616	-9.5245	sphinganine C(4)-monooxygenase 1-like	GO:0016021, GO:0005506, GO:0016491, GO:0006633, GO:0055114	integral component of membrane, iron ion binding, oxidoreductase activity, fatty acid biosynthetic process, oxidation-reduction process	0	0	0	0	0	1	0	1	1	NA	NA	NA	NA	NA	NA	NA	NA	212348507	212349669	NA	NA	212350128
TCONS_00037523	3	190121698	190124115	2418	XLOC_016817	GRMZM2G105224	=	GRMZM2G105224_T01	1969	NA	-1.03026	0.0178727	yes	OK	3.79061	1.64847	-1.2013	down	0.0001	0.0137073	yes	84.3693	74.9369	-9.4324	C2H2 zinc finger	GO:0003950, GO:0046872, GO:0008152	NAD+ ADP-ribosyltransferase activity, metal ion binding, metabolic process	EC:2.4.2.30	0	0	0	0	0	1	0	0	NA	NA	NA	NA	NA	NA	NA	NA	NA	NA	190122837	190123273	NA
TCONS_00087616	8	6358182	6360803	2622	XLOC_038891	GRMZM2G058404	=	GRMZM2G058404_T01	1320	TCONS_00087615	-3.2581	0.00274723	yes	OK	2.42614	0.284245	-3.09345	down	5e-05	0.00732577	yes	76.6272	85.8907	9.2635	geranylgeranyl pyrophosphate synthase chloroplastic-like	GO:0009536, GO:0004311, GO:0008299, GO:0051501	plastid, farnesyltranstransferase activity, isoprenoid biosynthetic process, diterpene phytoalexin metabolic process	EC:2.5.1, EC:2.5.1.29	0	0	0	0	0	0	1	1	NA	NA	NA	NA	NA	NA	NA	NA	NA	NA	NA	NA	6360557
TCONS_00092456	9	20763283	20764395	1113	XLOC_041160	GRMZM2G404977	=	GRMZM2G404977_T01	907	NA	-1.41894	0.00274723	yes	OK	5.47641	1.86056	-1.5575	down	0.00035	0.0384832	yes	86.2284	78.3321	-7.8963	hypothetical protein	GO:0016021	integral component of membrane	0	0	0	0	0	0	0	1	0	NA	NA	NA	NA	NA	NA	NA	NA	NA	NA	NA	NA	20763284
TCONS_00078831	7	173786765	173788675	1911	XLOC_035051	GRMZM2G181607	=	GRMZM2G181607_T01	1448	NA	-1.63951	0.00274723	yes	OK	5.84547	1.71952	-1.76531	down	5e-05	0.00732577	yes	88.2233	80.8562	-7.3671	thioredoxin-like 1- chloroplastic	GO:0009507, GO:0015035, GO:0016671, GO:0000103, GO:0006457, GO:0006662, GO:0034599, GO:0045454, GO:0055114	chloroplast, protein disulfide oxidoreductase activity, oxidoreductase activity, acting on a sulfur group of donors, disulfide as acceptor, sulfate assimilation, protein folding, glycerol ether metabolic process, cellular response to oxidative stress, cell redox homeostasis, oxidation-reduction process	0	0	0	0	0	0	0	0	0	NA	NA	NA	NA	NA	NA	NA	NA	NA	NA	NA	NA	NA
TCONS_00016656	10	90488170	90489769	1600	XLOC_007401	GRMZM2G166639	=	GRMZM2G166639_T01	1599	NA	-1.49156	0.00274723	yes	OK	22.7371	8.95946	-1.34357	down	5e-05	0.00732577	yes	66.3245	73.4894	7.1649	acc oxidase	GO:0016491, GO:0046872, GO:0055114	oxidoreductase activity, metal ion binding, oxidation-reduction process	0	0	0	0	1	0	0	0	0	NA	NA	NA	NA	NA	NA	90489316	90489364	NA	NA	NA	NA	NA
TCONS_00042095	3	174404496	174407447	2952	XLOC_018768	GRMZM2G400602	=	GRMZM2G400602_T01	2043	NA	-2.73444	0.00274723	yes	OK	2.68388	0.436092	-2.62162	down	5e-05	0.00732577	yes	84.8322	91.7328	6.9006	oligopeptide transporter	GO:0005739, GO:0016021, GO:0005215, GO:0006810	mitochondrion, integral component of membrane, transporter activity, transport	0	0	0	0	0	0	0	1	1	NA	NA	NA	NA	NA	NA	NA	NA	NA	NA	NA	NA	174407104
TCONS_00059310	5	183418225	183419769	1545	XLOC_026476	GRMZM2G021777	=	GRMZM2G021777_T01	1438	NA	-1.55566	0.00274723	yes	OK	43.9613	16.0051	-1.4577	down	5e-05	0.00732577	yes	88.1278	94.3191	6.1913	CONSTANS CO5	GO:0005634, GO:0008270, GO:0009416, GO:0009909	nucleus, zinc ion binding, response to light stimulus, regulation of flower development	0	0	0	0	0	0	0	0	0	NA	NA	NA	NA	NA	NA	NA	NA	NA	NA	NA	NA	NA
TCONS_00096819	9	75178374	75189228	10855	XLOC_043091	GRMZM2G136300	=	GRMZM2G136300_T01	1812	NA	-1.3288	0.00274723	yes	OK	6.95067	2.60705	-1.41473	down	5e-05	0.00732577	yes	92.5038	87.155	-5.3488	amino acid permease 1	GO:0005886, GO:0016021, GO:0015171, GO:0003333	plasma membrane, integral component of membrane, amino acid transmembrane transporter activity, amino acid transmembrane transport	0	0	0	0	0	0	0	1	0	NA	NA	NA	NA	NA	NA	NA	NA	NA	NA	NA	NA	75189221
TCONS_00093705	9	104254132	104255299	1168	XLOC_041752	GRMZM2G086841	=	GRMZM2G086841_T01	814	NA	-2.28836	0.00274723	yes	OK	8.48877	1.59087	-2.41574	down	5e-05	0.00732577	yes	58.8664	53.8918	-4.9746	chaperone dnaJ chloroplastic	GO:0009536	plastid	0	0	0	0	0	0	0	1	0	NA	NA	NA	NA	NA	NA	NA	NA	NA	NA	NA	NA	104254133
TCONS_00094425	9	133066104	133068297	2194	XLOC_042064	GRMZM2G159500	=	GRMZM2G159500_T02	1823	NA	-1.17688	0.00274723	yes	OK	14.4788	6.02675	-1.26449	down	5e-05	0.00732577	yes	82.9883	78.0988	-4.8895	NAC domain-containing 100-like	GO:0005634, GO:0003677, GO:0006351, GO:0006355	nucleus, DNA binding, transcription, DNA-templated, regulation of transcription, DNA-templated	0	0	0	0	0	0	0	0	1	NA	NA	NA	NA	NA	NA	NA	NA	NA	NA	NA	NA	NA
TCONS_00026134	2	191779494	191781212	1719	XLOC_011609	GRMZM2G090865	=	GRMZM2G090865_T03	980	TCONS_00026132	-1.17483	0.00274723	yes	OK	46.2988	22.0993	-1.06698	down	0.00015	0.0192759	yes	56.313	60.6845	4.3715	TPA: MTD1	0	0	0	0	0	0	0	0	1	1	1	NA	NA	NA	NA	NA	NA	NA	NA	NA	NA	191780416	191780499	191779495;191779963
TCONS_00077390	7	137860553	137862497	1945	XLOC_034471	GRMZM2G012891	=	GRMZM2G012891_T01	1185	TCONS_00077388	-1.08965	0.00274723	yes	OK	59.1663	26.589	-1.15395	down	5e-05	0.00732577	yes	88.379	84.5265	-3.8525	MTD1 isoform X1	0	0	0	0	0	0	0	0	0	1	1	NA	NA	NA	NA	NA	NA	NA	NA	NA	NA	NA	NA	137860554;137860869
TCONS_00006335	1	273915611	273916767	1157	XLOC_002716	GRMZM2G115839	=	GRMZM2G115839_T01	1156	NA	-1.35551	0.00274723	yes	OK	88.0131	35.8727	-1.29483	down	5e-05	0.00732577	yes	83.5935	87.1846	3.5911	Sorghum bicolor targeted either to mitochondria or chloroplast s T50848	GO:0009536, GO:0016021	plastid, integral component of membrane	0	0	0	0	1	0	0	0	0	NA	NA	NA	NA	NA	NA	273916008	273916165	NA	NA	NA	NA	NA
TCONS_00071768	6	74758341	74759985	1645	XLOC_031872	GRMZM2G393272	=	GRMZM2G393272_T01	1165	NA	-1.26921	0.00923655	yes	OK	5.38966	2.31894	-1.21673	down	0.0004	0.0420327	yes	92.7659	96.2028	3.4369	F-box LRR-repeat MAX2 homolog	GO:0005634, GO:0019005, GO:0009414, GO:0009416, GO:0009616, GO:0009926, GO:0009934, GO:0010016, GO:0010050	nucleus, SCF ubiquitin ligase complex, response to water deprivation, response to light stimulus, virus induced gene silencing, auxin polar transport, regulation of meristem structural organization, shoot system morphogenesis, vegetative phase change	0	0	0	0	0	0	0	1	0	NA	NA	NA	NA	NA	NA	NA	NA	NA	NA	NA	NA	74759953
TCONS_00032691	2	212844777	212848625	3849	XLOC_014439	GRMZM2G365160	=	GRMZM2G365160_T01	2100	NA	-1.92887	0.00274723	yes	OK	6.74059	1.70731	-1.98115	down	5e-05	0.00732577	yes	89.8792	86.6804	-3.1988	phospho-2-dehydro-3-deoxyheptonate aldolase chloroplastic-like	GO:0009507, GO:0003849, GO:0009073, GO:0009423, GO:0033587	chloroplast, 3-deoxy-7-phosphoheptulonate synthase activity, aromatic amino acid family biosynthetic process, chorismate biosynthetic process, shikimate biosynthetic process	EC:2.5.1.54	0	0	0	0	0	0	0	0	NA	NA	NA	NA	NA	NA	NA	NA	NA	NA	NA	NA	NA
TCONS_00069660	6	149021223	149023568	2346	XLOC_030997	GRMZM2G002128	=	GRMZM2G002128_T01	1988	NA	-1.34447	0.00274723	yes	OK	7.01895	2.67072	-1.39403	down	5e-05	0.00732577	yes	94.2861	91.102	-3.1841	transcription factor DIVARICATA	GO:0005634, GO:0003677, GO:0006351, GO:0006355	nucleus, DNA binding, transcription, DNA-templated, regulation of transcription, DNA-templated	0	0	0	0	0	0	0	1	0	NA	NA	NA	NA	NA	NA	NA	NA	NA	NA	NA	NA	149021224
TCONS_00002120	1	65662827	65666055	3229	XLOC_000887	GRMZM2G350312	=	GRMZM2G350312_T04	1447	NA	-1.69351	0.00274723	yes	OK	12.1677	4.00003	-1.60498	down	0.00035	0.0384832	yes	50.1331	53.3061	3.173	transcription factor bHLH47	GO:0005634, GO:0046983	nucleus, protein dimerization activity	0	0	0	0	0	1	0	1	0	NA	NA	NA	NA	NA	NA	NA	NA	65663312	65663316	NA	NA	65662828
TCONS_00025589	2	173431713	173433706	1994	XLOC_011388	GRMZM6G654251	=	GRMZM6G654251_T01	944	NA	-2.30732	0.00274723	yes	OK	67.2233	13.0312	-2.36699	down	5e-05	0.00732577	yes	76.6055	73.5018	-3.1037	tetracycline resistance class H-like	GO:0016021, GO:0016023, GO:0071006, GO:0071013, GO:0003723, GO:0005215, GO:0000398, GO:0055085	integral component of membrane, cytoplasmic, membrane-bounded vesicle, U2-type catalytic step 1 spliceosome, catalytic step 2 spliceosome, RNA binding, transporter activity, mRNA splicing, via spliceosome, transmembrane transport	0	0	0	0	0	0	1	1	0	NA	NA	NA	NA	NA	NA	NA	NA	NA	NA	173432574	173432598	173431714
TCONS_00059216	5	180233281	180236219	2939	XLOC_026441	GRMZM2G044359	=	GRMZM2G044359_T01	2245	NA	-1.04139	0.00274723	yes	OK	9.09992	4.53398	-1.00507	down	5e-05	0.00732577	yes	85.7125	87.8976	2.1851	BTB POZ domain-containing At1g67900-like	0	0	0	0	0	0	0	0	0	1	1	NA	NA	NA	NA	NA	NA	NA	NA	NA	NA	NA	NA	180233282
TCONS_00061560	5	12285655	12290564	4910	XLOC_027351	GRMZM2G102760	=	GRMZM2G102760_T01	3092	NA	-2.00404	0.00274723	yes	OK	41.6418	10.6093	-1.97271	down	5e-05	0.00732577	yes	96.0985	98.2088	2.1103	probable linoleate 9S-lipoxygenase 4	GO:0016702, GO:0046872, GO:0031408, GO:0055114	oxidoreductase activity, acting on single donors with incorporation of molecular oxygen, incorporation of two atoms of oxygen, metal ion binding, oxylipin biosynthetic process, oxidation-reduction process	EC:1.13.11	0	0	0	0	1	0	0	0	NA	NA	NA	NA	NA	NA	NA	NA	12287039	12287111	NA	NA	NA
TCONS_00035184	3	46176432	46180290	3859	XLOC_015755	GRMZM2G130348	=	GRMZM2G130348_T01	2606	NA	-1.59128	0.00274723	yes	OK	201.199	65.4691	-1.61974	down	5e-05	0.00732577	yes	98.5082	96.5843	-1.9239	F-box At2g32560-like	GO:0016021, GO:0016023, GO:0005524, GO:0051082	integral component of membrane, cytoplasmic, membrane-bounded vesicle, ATP binding, unfolded protein binding	0	0	0	0	1	0	0	1	0	NA	NA	NA	NA	NA	NA	46177513	46177612	NA	NA	NA	NA	46176433
TCONS_00029769	2	44816281	44817999	1719	XLOC_013086	GRMZM2G470882	=	GRMZM2G470882_T01	1105	NA	-2.37549	0.00274723	yes	OK	8.21373	1.55409	-2.40197	down	5e-05	0.00732577	yes	95.6938	93.9538	-1.74	FK506-binding 2	GO:0016020	membrane	0	0	0	0	0	0	0	0	0	NA	NA	NA	NA	NA	NA	NA	NA	NA	NA	NA	NA	NA
TCONS_00078090	7	157425787	157427328	1542	XLOC_034747	GRMZM5G848182	=	GRMZM5G848182_T01	632	TCONS_00078089	-1.92944	0.00274723	yes	OK	42.0227	10.8755	-1.95009	down	5e-05	0.00732577	yes	98.4735	97.0749	-1.3986	---NA---	0	0	0	0	0	0	0	0	0	1	1	NA	NA	NA	NA	NA	NA	NA	NA	NA	NA	NA	NA	157425788
TCONS_00006623	1	279963844	279966987	3144	XLOC_002820	GRMZM2G099305	=	GRMZM2G099305_T01	2296	NA	-2.95771	0.00274723	yes	OK	95.3043	12.0612	-2.98217	down	5e-05	0.00732577	yes	77.5847	76.2802	-1.3045	---NA---	0	0	0	0	0	0	0	1	0	1	1	NA	NA	NA	NA	NA	NA	NA	NA	279964726	279965071	NA	NA	279963845
TCONS_00042176	3	176607739	176610322	2584	XLOC_018797	GRMZM2G127117	=	GRMZM2G127117_T02	1498	NA	-1.1592	0.00274723	yes	OK	6.54092	2.95948	-1.14415	down	5e-05	0.00732577	yes	92.7385	93.7111	0.9726	glucan endo-1,3-beta-glucosidase 7 precursor	GO:0016021, GO:0016023, GO:0004553, GO:0005975	integral component of membrane, cytoplasmic, membrane-bounded vesicle, hydrolase activity, hydrolyzing O-glycosyl compounds, carbohydrate metabolic process	0	0	0	0	0	1	0	0	0	NA	NA	NA	NA	NA	NA	NA	NA	176609852	176610153	NA	NA	NA
TCONS_00061291	5	7119674	7122301	2628	XLOC_027247	GRMZM2G130053	=	GRMZM2G130053_T01	1766	NA	-1.11127	0.00274723	yes	OK	205.469	94.1697	-1.12559	down	5e-05	0.00732577	yes	89.7931	88.9064	-0.8867	senescence-specific cysteine protease SAG39-like	GO:0005615, GO:0005764, GO:0016023, GO:0004197, GO:0051603	extracellular space, lysosome, cytoplasmic, membrane-bounded vesicle, cysteine-type endopeptidase activity, proteolysis involved in cellular protein catabolic process	EC:3.4.22, EC:3.4	0	0	0	0	0	1	1	0	NA	NA	NA	NA	NA	NA	NA	NA	NA	NA	7120872	7120921	7121677
TCONS_00072143	6	93746518	93750855	4338	XLOC_032027	GRMZM2G420715	=	GRMZM2G420715_T01	1182	NA	-1.51786	0.00274723	yes	OK	25.2952	8.89573	-1.50768	down	5e-05	0.00732577	yes	98.9942	99.6951	0.7009	VQ motif family	0	0	0	0	0	0	0	0	0	1	1	NA	NA	NA	NA	NA	NA	NA	NA	NA	NA	NA	NA	93750683
TCONS_00034317	3	6682999	6684904	1906	XLOC_015367	GRMZM5G853245	=	GRMZM5G853245_T03	1905	NA	-1.45246	0.00274723	yes	OK	3.03547	1.10176	-1.46211	down	5e-05	0.00732577	yes	92.071	91.4574	-0.6136	nucleic acid binding	GO:0005634, GO:0003677, GO:0008270, GO:0009867, GO:0010150	nucleus, DNA binding, zinc ion binding, jasmonic acid mediated signaling pathway, leaf senescence	0	0	0	0	1	0	0	0	0	NA	NA	NA	NA	NA	NA	6683193	6683420	NA	NA	NA	NA	NA
TCONS_00069198	6	132847403	132849278	1876	XLOC_030799	GRMZM5G801627	=	GRMZM5G801627_T02	1875	NA	-1.35177	0.00274723	yes	OK	66.0714	25.7427	-1.35986	down	5e-05	0.00732577	yes	99.4581	98.902	-0.5561	zinc finger CCCH domain-containing 2-like	GO:0005634, GO:0003676, GO:0008270, GO:0009867, GO:0010150	nucleus, nucleic acid binding, zinc ion binding, jasmonic acid mediated signaling pathway, leaf senescence	0	0	0	0	1	0	0	0	0	NA	NA	NA	NA	NA	NA	132848760	132848900	NA	NA	NA	NA	NA
TCONS_00064263	5	164767364	164770740	3377	XLOC_028544	GRMZM2G018820	=	GRMZM2G018820_T03	1445	NA	-1.98654	0.00274723	yes	OK	8.0726	2.04597	-1.98025	down	5e-05	0.00732577	yes	79.1548	79.5008	0.346	glycerophosphodiester phosphodiesterase chloroplastic-like	GO:0016023, GO:0008889, GO:0030643, GO:0046475	cytoplasmic, membrane-bounded vesicle, glycerophosphodiester phosphodiesterase activity, cellular phosphate ion homeostasis, glycerophospholipid catabolic process	EC:3.1, EC:3.1.4.46	0	0	0	0	0	1	0	1	NA	NA	NA	NA	NA	NA	NA	NA	NA	NA	164769197	164769489	NA
TCONS_00070706	6	662044	663299	1256	XLOC_031419	GRMZM2G059836	=	GRMZM2G059836_T01	831	NA	-1.05646	0.00274723	yes	OK	311.56	149.537	-1.05901	down	5e-05	0.00732577	yes	99.9641	99.7878	-0.1763	heavy metal-associated isoprenylated plant 26-like	GO:0005737, GO:0046914, GO:0030001, GO:0046916	cytoplasm, transition metal ion binding, metal ion transport, cellular transition metal ion homeostasis	0	0	0	0	0	0	0	1	0	NA	NA	NA	NA	NA	NA	NA	NA	NA	NA	NA	NA	663250
TCONS_00014488	1	295077671	295084266	6596	XLOC_006184:gene:GRMZM2G138382	GRMZM2G138382	j	GRMZM2G138382_T01	2076	NA	-3.20488	1	no	OK	6.28438	0.453308	-3.79321	down	0.00025	0.0296553	yes	89.4561	59.5053	-29.9508	anthranilate synthase alpha subunit chloroplastic-like	GO:0005950, GO:0009507, GO:0003676, GO:0004049, GO:0000162, GO:0015074	anthranilate synthase complex, chloroplast, nucleic acid binding, anthranilate synthase activity, tryptophan biosynthetic process, DNA integration	EC:4.1.3.27	1	0	0	0	2	0	0	0	295080146	295080267	NA	NA	NA	NA	NA	NA	295079038;295080386	295079297;295080390	NA	NA	NA
TCONS_00010759	1	164385096	164387450	2355	XLOC_004604	AC234520.1_FG003	j	AC234520.1_FGT003	1835	NA	-1.68207	0.00274723	yes	OK	29.1901	8.85518	-1.72089	down	5e-05	0.00732577	yes	93.7982	91.3084	-2.4898	TPA: MYB DNA-binding domain superfamily	GO:0005634, GO:0003677, GO:0006351, GO:0006355	nucleus, DNA binding, transcription, DNA-templated, regulation of transcription, DNA-templated	0	0	0	0	0	0	0	0	0	NA	NA	NA	NA	NA	NA	NA	NA	NA	NA	NA	NA	NA
TCONS_00099032	9	154366449	154369547	3099	XLOC_043997	GRMZM2G143187	j	GRMZM2G143187_T01	1874	NA	-1.16655	0.00274723	yes	OK	6.27673	2.70894	-1.21228	down	0.00015	0.0192759	yes	68.0548	65.931	-2.1238	UDP-galactose UDP-glucose transporter 2-like	GO:0016021, GO:0055085	integral component of membrane, transmembrane transport	0	1	0	0	0	1	0	0	0	154367883	154368079	NA	NA	NA	NA	NA	NA	154368569	154368577	NA	NA	NA
TCONS_00019505	10	74487137	74492595	5459	XLOC_008686	TPS10	j	GRMZM2G179092_T01	2445	NA	-6.18331	0.00274723	yes	OK	11.1504	0.163868	-6.08842	down	0.00015	0.0192759	yes	30.2326	32.2879	2.0553	terpene synthase 10	GO:0005737, GO:0000287, GO:0010333, GO:0016787, GO:0006952, GO:0016114	cytoplasm, magnesium ion binding, terpene synthase activity, hydrolase activity, defense response, terpenoid biosynthetic process	0	0	0	0	0	0	0	0	0	NA	NA	NA	NA	NA	NA	NA	NA	NA	NA	NA	NA	NA
TCONS_00011250	1	186667160	186673049	5890	XLOC_004825	GRMZM2G362303	j	GRMZM2G362303_T01	5006	NA	-1.53114	0.0162823	yes	OK	1.51026	0.507795	-1.57248	down	5e-05	0.00732577	yes	72.4106	70.3652	-2.0454	wall-associated receptor kinase 3-like isoform X1	GO:0016021, GO:0004674, GO:0005509, GO:0005524, GO:0030247, GO:0006468	integral component of membrane, protein serine/threonine kinase activity, calcium ion binding, ATP binding, polysaccharide binding, protein phosphorylation	EC:2.7.11	0	0	0	1	0	0	0	0	NA	NA	NA	NA	NA	NA	186671679	186672665	NA	NA	NA	NA	NA
TCONS_00006621	1	279963844	279966987	3144	XLOC_002820	GRMZM2G099305	j	GRMZM2G099305_T01	2948	NA	-2.95771	0.00274723	yes	OK	16.2189	1.91409	-3.08294	down	5e-05	0.00732577	yes	13.2034	12.1055	-1.0979	---NA---	0	0	0	0	0	0	1	0	0	0	0	NA	NA	NA	NA	NA	NA	279965071	279965135	NA	NA	NA	NA	NA
[truncated: 5 more columns]
