# Supplementary material for: Transcriptome Analysis of Flowering Time Genes under Drought Stress in Maize Leaves
Source: Front Plant Sci. 2017 Mar 1;8:267. doi: 10.3389/fpls.2017.00267 (PMC5331056; doi:10.3389/fpls.2017.00267)
Supplement: Table S5 — List of drought-responsive genes involved in flowering time. [file Table5.XLSX]

## Sheet: Sheet1
Table S5. list of drought-responsive genes involved in flowering time.
Gene ID*	Locus	Log2 fold changes	Up/Down regulation	ZmGene ID	Homologs/Orthologs	Sysnonymous
GRMZM2G154580	1:90223826-90226112	2.00106	Up	Zm00001d029885	Os07g0261200	Similar to GHD7 protein
GRMZM2G062458	1:91197019-91202570	1.34497	Up	Zm00001d029897	At5g15850	Homologous to the flowering-time gene CONSTANS
GRMZM2G176173	4:25769174-25770329	1.73042	Up	Zm00001d049347	At2G24790	CONSTANS-like 3
GRMZM2G005459	8:158923100-158935921	1.16149	Up	Zm00001d011900	At4G03110	RNA-binding protein (BRN1, RBP-DR1)
GRMZM2G134941	8:4969861-4970303	1.78954	Up	Zm00001d008325	Os01g15340	flowering promoting factor-like 1 (FPF1)
GRMZM2G004483	9:115786739-115795356	1.39847	Up	Zm00001d000176	At5G24930	CONSTANS-like 4
GRMZM2G069146	7:141174420-141175245	2.37273	Up	Zm00001d021208	At4G25470	C-repeat/DRE binding factor 2 (CBF2, DREB1C)
GRMZM2G047055	1:269100967-269103693	1.97379	Up	Zm00001d033790	At3G33520	ACTIN-RELATED PROTEIN6 (ARP6)
AC208915.3_FG010	3:223539564-223540344	1.28226	Up	Zm00001d044401	Os01g41710	Chlorophyll a-b binding protein 2
GRMZM2G104549	3:223616641-223617812	1.07969	Up	Zm00001d044402	Os01g41710	Chlorophyll a-b binding protein 2
GRMZM2G137046	5:112669914-112675317	1.95794	Up	Zm00001d015743	At5G11260	Transcription factor HY5
GRMZM2G389155	5:69335953-69337204	1.08046	Up	Zm00001d014990	At5G23730	CONSTITUTIVELY PHOTOMORPHOGENIC 1 (COP1)
GRMZM2G092363	10:54474925-54476332	1.41642	Up	Zm00001d024200	Os08g15050	CCT/B-box zinc finger protein
GRMZM2G021777	5:183418225-183419769	-1.55566	Down	Zm00001d017176	At5G24930	CONSTANS-like 4 (AtCOL4, COL4)
GRMZM2G414192	1:247786585-247788296	-1.55445	Down	Zm00001d033132	Os03g39610	chlorophyll A-B binding protein
GRMZM2G012717	6:117553451-117557161	-2.29982	Down	Zm00001d037327	Os06g15330	CCT/B-box zinc finger protein
GRMZM2G161680	6:93659874-93665056	-1.25165	Down	Zm00001d036648	Os06g45640	nuclear transcription factor Y subunit C-2
GRMZM2G107886	9:31881580-31883549	-2.40198	Down	Zm00001d045661	Os06g44450	CCT/B-box zinc finger protein
GRMZM2G142718	10:147840545-147845926	-1.12371	Down	Zm00001d026628	Os04g58190	dof zinc finger domain containing protein
